# Supplementary material for: N,N′-Di-tert-butyl-N′′-(2,6-difluoro­benzo­yl)phospho­ric triamide
Source: Acta Crystallogr Sect E Struct Rep Online. 2010 Nov 13;66(Pt 12):o3159. doi: 10.1107/S1600536810045927 (PMC3011709; doi:10.1107/S1600536810045927)
Supplement: Supplementary file 1 [file e-66-o3159-sup1.cif]

##############################################################################
###                                                                        ###
###        Electronic paper (Acta Crystallographica Section E)             ###
###                                                                        ###
##############################################################################
#                                                                            #
# This CIF contains the data in a paper accepted for publication in Acta     #
# Crystallographica Section E. It conforms to the requirements of Notes      #
# for Authors for Section E, and has been peer reviewed under the auspices   #
# of the IUCr Commission on Journals.                                        #
#                                                                            #
# Full details of the Crystallographic Information File format               #
# are given in the paper "The Crystallographic Information File (CIF):       #
# a New Standard Archive File for Crystallography" by S. R. Hall, F. H.      #
# Allen and I. D. Brown [Acta Cryst. (1991), A47, 655-685].                  #
#                                                                            #
# The current version of the core CIF dictionary is obtainable from          #
# ftp://ftp.iucr.org/pub/cif_core.dic. The current version number is 2.4.    #
#                                                                            #
# Software is freely available for graphical display of the structure(s) in  #
# this CIF.  For information consult the CIF home page http://www.iucr.org/  #
# cif/home.html                                                              #
#                                                                            #
# This file may be used for bona fide research purposes within the           #
# scientific community so long as proper attribution is given to the journal # 
# article from which it was obtained.                                        #
#                                                                            #
##############################################################################
                                             
data_I
_audit_creation_method     SHELXL-97
_chemical_name_systematic
;
<i>N</i>,<i>N</i>'-Di-<i>tert</i>-butyl-<i>N</i>''-(2,6-
difluorobenzoyl)phosphoric triamide
;
_chemical_name_common     ?
_chemical_formula_moiety     'C15 H24 F2 N3 O2 P'
_chemical_formula_sum     'C15 H24 F2 N3 O2 P'
_chemical_formula_iupac     'C15 H24 F2 N3 O2 P'
_chemical_formula_weight     347.34
_chemical_melting_point     ?
_symmetry_cell_setting     triclinic
_symmetry_space_group_name_H-M     'P -1'
loop_
    _symmetry_equiv_pos_as_xyz
    'x, y, z'
    '-x, -y, -z'
_cell_length_a     9.8142(12)
_cell_length_b     10.2886(13)
_cell_length_c     10.6091(16)
_cell_angle_alpha     117.171(4)
_cell_angle_beta     98.636(4)
_cell_angle_gamma     97.988(3)
_cell_volume     915.6(2)
_cell_formula_units_Z     2
_cell_measurement_reflns_used     2837
_cell_measurement_theta_min     2.16
_cell_measurement_theta_max     27.85
_cell_measurement_temperature     200(2)
_exptl_crystal_description     block
_exptl_crystal_colour     colorless
_exptl_crystal_size_max     0.30
_exptl_crystal_size_mid     0.25
_exptl_crystal_size_min     0.20
_exptl_crystal_density_diffrn     1.260
_exptl_crystal_density_meas     ?
_exptl_crystal_density_method     'not measured'
_exptl_crystal_F_000     368
_exptl_absorpt_coefficient_mu     0.180
_exptl_absorpt_correction_type     multi-scan
_exptl_absorpt_process_details     '(<i>TWINABS</i>; Sheldrick, 2008<i>a</i>)'
_exptl_absorpt_correction_T_min     0.9480
_exptl_absorpt_correction_T_max     0.9649
_exptl_special_details
;
Data refinement indicated a twin system and program Cell_Now (Sheldrick, 2008)
was used to generate the two components of the twin (63.6(1)/36.4 ratio). Data
was integrated using <i>SAINT</i> and corrected for absorption using TWINABS
(Shelrick, 2008).
;
_diffrn_ambient_temperature     200(2)
_diffrn_radiation_type     MoK\a
_diffrn_radiation_wavelength     0.71073
_diffrn_radiation_source     'micro focus sealed tube'
_diffrn_radiation_monochromator     'doubly curved silicon crystal'
_diffrn_measurement_device_type
                                   'Bruker SMART X2S benchtop CCD area-detector'
_diffrn_measurement_method     '\f and \w'
_diffrn_detector_area_resol_mean     ?
_diffrn_reflns_number     7847
_diffrn_reflns_av_R_equivalents     0.0569
_diffrn_reflns_av_sigmaI/netI     0.0431
_diffrn_reflns_theta_min     2.16
_diffrn_reflns_theta_max     27.90
_diffrn_reflns_theta_full     25.00
_diffrn_measured_fraction_theta_max     0.965
_diffrn_measured_fraction_theta_full     0.988
_diffrn_reflns_limit_h_min     -12
_diffrn_reflns_limit_h_max     12
_diffrn_reflns_limit_k_min     -13
_diffrn_reflns_limit_k_max     12
_diffrn_reflns_limit_l_min     0
_diffrn_reflns_limit_l_max     13
_diffrn_standards_number     ?
_diffrn_standards_interval_count     ?
_diffrn_standards_interval_time     ?
_diffrn_standards_decay_%     ?
_refine_special_details
;
Refinement of <i>F</i>^2^ against ALL reflections. The weighted <i>R</i>-factor
<i>wR</i> and goodness of fit <i>S</i> are based on <i>F</i>^2^, conventional
<i>R</i>-factors <i>R</i> are based on <i>F</i>, with <i>F</i> set to zero for
negative <i>F</i>^2^. The threshold expression of <i>F</i>^2^ >
\s(<i>F</i>^2^) is used only for calculating <i>R</i>-factors(gt) <i>etc</i>.
and is not relevant to the choice of reflections for refinement.
<i>R</i>-factors based on <i>F</i>^2^ are statistically about twice as large
as those based on <i>F</i>, and <i>R</i>- factors based on ALL data will be
even larger.
;
_reflns_number_total     4225
_reflns_number_gt     3525
_reflns_threshold_expression     I>2sigma(I)
_refine_ls_structure_factor_coef     Fsqd
_refine_ls_matrix_type     full
_refine_ls_R_factor_all     0.0635
_refine_ls_R_factor_gt     0.0494
_refine_ls_wR_factor_gt     0.1132
_refine_ls_wR_factor_ref     0.1206
_refine_ls_goodness_of_fit_ref     1.051
_refine_ls_restrained_S_all     1.052
_refine_ls_number_reflns     4225
_refine_ls_number_parameters     224
_refine_ls_number_restraints     3
_refine_ls_hydrogen_treatment     mixed
_refine_ls_weighting_scheme     calc
_refine_ls_weighting_details
         'calc w=1/[\s^2^(Fo^2^)+(0.0548P)^2^+0.3384P] where P=(Fo^2^+2Fc^2^)/3'
_atom_sites_solution_hydrogens     geom
_atom_sites_solution_primary     direct
_atom_sites_solution_secondary     difmap
_refine_ls_shift/su_max     0.007
_refine_ls_shift/su_mean     0.000
_refine_diff_density_max     0.345
_refine_diff_density_min     -0.265
_refine_ls_extinction_method     none
_refine_ls_extinction_coef     ?
loop_
    _atom_type_symbol
    _atom_type_description
    _atom_type_scat_dispersion_real
    _atom_type_scat_dispersion_imag
    _atom_type_scat_source
    'C' 'C' 0.0033 0.0016
                         'International Tables Vol C Tables 4.2.6.8 and 6.1.1.4'
    'H' 'H' 0.0000 0.0000
                         'International Tables Vol C Tables 4.2.6.8 and 6.1.1.4'
    'N' 'N' 0.0061 0.0033
                         'International Tables Vol C Tables 4.2.6.8 and 6.1.1.4'
    'O' 'O' 0.0106 0.0060
                         'International Tables Vol C Tables 4.2.6.8 and 6.1.1.4'
    'F' 'F' 0.0171 0.0103
                         'International Tables Vol C Tables 4.2.6.8 and 6.1.1.4'
    'P' 'P' 0.1023 0.0942
                         'International Tables Vol C Tables 4.2.6.8 and 6.1.1.4'
_computing_data_collection     'GIS (Bruker, 2009)'
_computing_cell_refinement     'SAINT (Bruker, 2009)'
_computing_data_reduction     'SAINT (Bruker, 2009)'
_computing_structure_solution     'SHELXS97 (Sheldrick, 2008<i>b</i>)'
_computing_structure_refinement     'SHELXL97 (Sheldrick, 2008<i>b</i>)'
_computing_molecular_graphics     'SHELXTL (Sheldrick, 2008<i>b</i>)'
_computing_publication_material     'SHELXTL (Sheldrick, 2008<i>b</i>)'
loop_
    _atom_site_type_symbol
    _atom_site_label
    _atom_site_fract_x
    _atom_site_fract_y
    _atom_site_fract_z
    _atom_site_U_iso_or_equiv
    _atom_site_adp_type
    _atom_site_calc_flag
    _atom_site_refinement_flags
    _atom_site_occupancy
    _atom_site_disorder_assembly
    _atom_site_disorder_group
    P P1 0.18621(6) 0.39181(6) 0.41180(6) 0.02191(14) Uani d . 1 . .
    F F1 0.4134(2) 0.6847(2) 0.94162(17) 0.0611(5) Uani d . 1 . .
    F F2 0.23506(19) 0.89470(17) 0.66107(18) 0.0523(4) Uani d . 1 . .
    O O1 0.45094(16) 0.62402(19) 0.64132(18) 0.0363(4) Uani d . 1 . .
    O O2 0.03152(16) 0.32970(16) 0.36977(17) 0.0305(4) Uani d . 1 . .
    N N1 0.20980(18) 0.55903(19) 0.56848(19) 0.0241(4) Uani d D 1 . .
    H H1N 0.1375(17) 0.592(3) 0.595(3) 0.029 Uiso d D 1 . .
    N N2 0.2528(2) 0.4227(2) 0.29337(19) 0.0276(4) Uani d D 1 . .
    H H2N 0.3378(14) 0.411(3) 0.293(3) 0.033 Uiso d D 1 . .
    N N3 0.28600(19) 0.2910(2) 0.4441(2) 0.0260(4) Uani d D 1 . .
    H H3N 0.3739(13) 0.318(3) 0.449(3) 0.031 Uiso d D 1 . .
    C C1 0.3611(3) 0.7959(3) 0.9332(3) 0.0404(6) Uani d . 1 . .
    C C2 0.3480(4) 0.9159(4) 1.0587(3) 0.0597(9) Uani d . 1 . .
    H H2A 0.3767 0.9216 1.1511 0.072 Uiso calc R 1 . .
    C C3 0.2927(4) 1.0271(4) 1.0475(4) 0.0675(10) Uani d . 1 . .
    H H3A 0.2807 1.1087 1.1327 0.081 Uiso calc R 1 . .
    C C4 0.2544(3) 1.0216(3) 0.9142(4) 0.0593(9) Uani d . 1 . .
    H H4A 0.2183 1.0995 0.9069 0.071 Uiso calc R 1 . .
    C C5 0.2699(3) 0.8998(3) 0.7919(3) 0.0386(6) Uani d . 1 . .
    C C6 0.3228(2) 0.7840(2) 0.7961(2) 0.0283(5) Uani d . 1 . .
    C C7 0.3352(2) 0.6488(2) 0.6613(2) 0.0243(4) Uani d . 1 . .
    C C8 0.1874(3) 0.4811(3) 0.1991(2) 0.0353(5) Uani d . 1 . .
    C C9 0.1621(4) 0.6356(3) 0.2928(3) 0.0580(9) Uani d . 1 . .
    H H9A 0.2518 0.7042 0.3598 0.087 Uiso calc R 1 . .
    H H9B 0.0940 0.6275 0.3491 0.087 Uiso calc R 1 . .
    H H9C 0.1241 0.6747 0.2297 0.087 Uiso calc R 1 . .
    C C10 0.0477(3) 0.3691(4) 0.0967(3) 0.0569(8) Uani d . 1 . .
    H H10A -0.0227 0.3709 0.1536 0.085 Uiso calc R 1 . .
    H H10B 0.0640 0.2677 0.0478 0.085 Uiso calc R 1 . .
    H H10C 0.0126 0.3972 0.0234 0.085 Uiso calc R 1 . .
    C C11 0.2913(4) 0.4907(4) 0.1095(3) 0.0535(7) Uani d . 1 . .
    H H11A 0.3809 0.5611 0.1750 0.080 Uiso calc R 1 . .
    H H11B 0.2515 0.5263 0.0439 0.080 Uiso calc R 1 . .
    H H11C 0.3084 0.3911 0.0518 0.080 Uiso calc R 1 . .
    C C12 0.2566(3) 0.1929(3) 0.5095(3) 0.0336(5) Uani d . 1 . .
    C C13 0.1325(3) 0.0588(3) 0.4049(4) 0.0579(8) Uani d . 1 . .
    H H13A 0.1533 0.0073 0.3088 0.087 Uiso calc R 1 . .
    H H13B 0.0460 0.0945 0.3956 0.087 Uiso calc R 1 . .
    H H13C 0.1188 -0.0112 0.4433 0.087 Uiso calc R 1 . .
    C C14 0.2251(5) 0.2791(4) 0.6581(4) 0.0677(10) Uani d . 1 . .
    H H14A 0.3057 0.3642 0.7232 0.102 Uiso calc R 1 . .
    H H14B 0.2093 0.2123 0.6997 0.102 Uiso calc R 1 . .
    H H14C 0.1400 0.3165 0.6470 0.102 Uiso calc R 1 . .
    C C15 0.3893(3) 0.1343(4) 0.5243(4) 0.0525(7) Uani d . 1 . .
    H H15A 0.4090 0.0802 0.4280 0.079 Uiso calc R 1 . .
    H H15B 0.3742 0.0661 0.5645 0.079 Uiso calc R 1 . .
    H H15C 0.4701 0.2191 0.5898 0.079 Uiso calc R 1 . .
loop_
    _atom_site_aniso_label
    _atom_site_aniso_U_11
    _atom_site_aniso_U_22
    _atom_site_aniso_U_33
    _atom_site_aniso_U_12
    _atom_site_aniso_U_13
    _atom_site_aniso_U_23
    P1 0.0176(2) 0.0218(2) 0.0242(3) 0.00825(19) 0.00585(19) 0.0082(2)
    F1 0.0786(14) 0.0696(11) 0.0426(9) 0.0253(10) 0.0115(8) 0.0322(9)
    F2 0.0626(11) 0.0417(8) 0.0565(10) 0.0198(8) 0.0103(8) 0.0264(8)
    O1 0.0199(7) 0.0431(9) 0.0381(9) 0.0093(7) 0.0107(7) 0.0117(7)
    O2 0.0185(7) 0.0288(7) 0.0359(8) 0.0083(6) 0.0062(6) 0.0083(7)
    N1 0.0179(8) 0.0251(8) 0.0258(8) 0.0100(7) 0.0080(7) 0.0073(7)
    N2 0.0238(9) 0.0369(10) 0.0278(9) 0.0147(8) 0.0093(8) 0.0174(8)
    N3 0.0190(9) 0.0280(9) 0.0367(10) 0.0111(7) 0.0116(8) 0.0173(8)
    C1 0.0370(14) 0.0419(13) 0.0338(12) 0.0027(11) 0.0089(10) 0.0131(11)
    C2 0.0572(19) 0.067(2) 0.0259(13) 0.0018(16) 0.0120(12) 0.0022(13)
    C3 0.061(2) 0.0446(17) 0.0517(18) 0.0063(15) 0.0210(16) -0.0140(14)
    C4 0.0560(19) 0.0317(13) 0.067(2) 0.0160(13) 0.0164(16) 0.0030(14)
    C5 0.0337(13) 0.0274(11) 0.0418(13) 0.0036(10) 0.0092(11) 0.0072(10)
    C6 0.0205(9) 0.0265(10) 0.0276(10) 0.0022(8) 0.0075(8) 0.0052(8)
    C7 0.0210(10) 0.0264(10) 0.0252(10) 0.0067(8) 0.0083(8) 0.0112(8)
    C8 0.0437(14) 0.0373(12) 0.0308(11) 0.0163(11) 0.0077(10) 0.0198(10)
    C9 0.087(3) 0.0501(16) 0.0516(16) 0.0393(17) 0.0195(16) 0.0298(14)
    C10 0.0501(18) 0.0689(19) 0.0498(16) 0.0046(14) -0.0106(13) 0.0366(15)
    C11 0.068(2) 0.0642(18) 0.0426(15) 0.0200(16) 0.0189(14) 0.0346(14)
    C12 0.0338(13) 0.0360(12) 0.0445(13) 0.0173(10) 0.0172(10) 0.0259(11)
    C13 0.0462(18) 0.0477(16) 0.087(2) 0.0019(13) 0.0107(16) 0.0424(17)
    C14 0.108(3) 0.075(2) 0.0601(19) 0.055(2) 0.052(2) 0.0477(18)
    C15 0.0503(17) 0.0584(17) 0.0721(19) 0.0294(14) 0.0168(15) 0.0456(16)
_geom_special_details
;
All e.s.d.'s (except the e.s.d. in the dihedral angle between two l.s. planes)
are estimated using the full covariance matrix. The cell e.s.d.'s are taken
into account individually in the estimation of e.s.d.'s in distances, angles
and torsion angles; correlations between e.s.d.'s in cell parameters are only
used when they are defined by crystal symmetry. An approximate (isotropic)
treatment of cell e.s.d.'s is used for estimating e.s.d.'s involving l.s.
planes.
;
loop_
    _geom_bond_atom_site_label_1
    _geom_bond_atom_site_label_2
    _geom_bond_site_symmetry_2
    _geom_bond_distance
    _geom_bond_publ_flag
    P1 O2 . 1.4761(16) ?
    P1 N3 . 1.6301(18) ?
    P1 N2 . 1.631(2) ?
    P1 N1 . 1.7142(17) ?
    F1 C1 . 1.351(3) ?
    F2 C5 . 1.353(3) ?
    O1 C7 . 1.226(2) ?
    N1 C7 . 1.352(3) ?
    N1 H1N . 0.858(10) ?
    N2 C8 . 1.495(3) ?
    N2 H2N . 0.860(10) ?
    N3 C12 . 1.485(3) ?
    N3 H3N . 0.856(10) ?
    C1 C2 . 1.381(4) ?
    C1 C6 . 1.390(4) ?
    C2 C3 . 1.377(5) ?
    C2 H2A . 0.9500 ?
    C3 C4 . 1.381(6) ?
    C3 H3A . 0.9500 ?
    C4 C5 . 1.380(4) ?
    C4 H4A . 0.9500 ?
    C5 C6 . 1.381(3) ?
    C6 C7 . 1.509(3) ?
    C8 C11 . 1.517(4) ?
    C8 C9 . 1.522(4) ?
    C8 C10 . 1.536(4) ?
    C9 H9A . 0.9800 ?
    C9 H9B . 0.9800 ?
    C9 H9C . 0.9800 ?
    C10 H10A . 0.9800 ?
    C10 H10B . 0.9800 ?
    C10 H10C . 0.9800 ?
    C11 H11A . 0.9800 ?
    C11 H11B . 0.9800 ?
    C11 H11C . 0.9800 ?
    C12 C14 . 1.520(4) ?
    C12 C15 . 1.526(3) ?
    C12 C13 . 1.532(4) ?
    C13 H13A . 0.9800 ?
    C13 H13B . 0.9800 ?
    C13 H13C . 0.9800 ?
    C14 H14A . 0.9800 ?
    C14 H14B . 0.9800 ?
    C14 H14C . 0.9800 ?
    C15 H15A . 0.9800 ?
    C15 H15B . 0.9800 ?
    C15 H15C . 0.9800 ?
loop_
    _geom_angle_atom_site_label_1
    _geom_angle_atom_site_label_2
    _geom_angle_atom_site_label_3
    _geom_angle_site_symmetry_1
    _geom_angle_site_symmetry_3
    _geom_angle
    _geom_angle_publ_flag
    O2 P1 N3 . . 116.57(10) ?
    O2 P1 N2 . . 115.98(9) ?
    N3 P1 N2 . . 102.21(9) ?
    O2 P1 N1 . . 103.22(8) ?
    N3 P1 N1 . . 109.37(9) ?
    N2 P1 N1 . . 109.43(10) ?
    C7 N1 P1 . . 126.27(14) ?
    C7 N1 H1N . . 113.8(16) ?
    P1 N1 H1N . . 119.9(16) ?
    C8 N2 P1 . . 127.01(16) ?
    C8 N2 H2N . . 118.1(19) ?
    P1 N2 H2N . . 114.6(19) ?
    C12 N3 P1 . . 128.21(15) ?
    C12 N3 H3N . . 114.1(19) ?
    P1 N3 H3N . . 114.8(18) ?
    F1 C1 C2 . . 119.7(3) ?
    F1 C1 C6 . . 117.6(2) ?
    C2 C1 C6 . . 122.7(3) ?
    C3 C2 C1 . . 118.8(3) ?
    C3 C2 H2A . . 120.6 ?
    C1 C2 H2A . . 120.6 ?
    C2 C3 C4 . . 120.9(3) ?
    C2 C3 H3A . . 119.5 ?
    C4 C3 H3A . . 119.5 ?
    C3 C4 C5 . . 118.3(3) ?
    C3 C4 H4A . . 120.9 ?
    C5 C4 H4A . . 120.9 ?
    F2 C5 C4 . . 118.7(3) ?
    F2 C5 C6 . . 117.9(2) ?
    C4 C5 C6 . . 123.4(3) ?
    C5 C6 C1 . . 116.0(2) ?
    C5 C6 C7 . . 123.1(2) ?
    C1 C6 C7 . . 120.9(2) ?
    O1 C7 N1 . . 124.00(18) ?
    O1 C7 C6 . . 121.48(18) ?
    N1 C7 C6 . . 114.52(17) ?
    N2 C8 C11 . . 106.6(2) ?
    N2 C8 C9 . . 110.46(19) ?
    C11 C8 C9 . . 110.4(2) ?
    N2 C8 C10 . . 109.0(2) ?
    C11 C8 C10 . . 109.5(2) ?
    C9 C8 C10 . . 110.8(2) ?
    C8 C9 H9A . . 109.5 ?
    C8 C9 H9B . . 109.5 ?
    H9A C9 H9B . . 109.5 ?
    C8 C9 H9C . . 109.5 ?
    H9A C9 H9C . . 109.5 ?
    H9B C9 H9C . . 109.5 ?
    C8 C10 H10A . . 109.5 ?
    C8 C10 H10B . . 109.5 ?
    H10A C10 H10B . . 109.5 ?
    C8 C10 H10C . . 109.5 ?
    H10A C10 H10C . . 109.5 ?
    H10B C10 H10C . . 109.5 ?
    C8 C11 H11A . . 109.5 ?
    C8 C11 H11B . . 109.5 ?
    H11A C11 H11B . . 109.5 ?
    C8 C11 H11C . . 109.5 ?
    H11A C11 H11C . . 109.5 ?
    H11B C11 H11C . . 109.5 ?
    N3 C12 C14 . . 111.4(2) ?
    N3 C12 C15 . . 106.2(2) ?
    C14 C12 C15 . . 110.4(2) ?
    N3 C12 C13 . . 109.3(2) ?
    C14 C12 C13 . . 110.8(3) ?
    C15 C12 C13 . . 108.5(2) ?
    C12 C13 H13A . . 109.5 ?
    C12 C13 H13B . . 109.5 ?
    H13A C13 H13B . . 109.5 ?
    C12 C13 H13C . . 109.5 ?
    H13A C13 H13C . . 109.5 ?
    H13B C13 H13C . . 109.5 ?
    C12 C14 H14A . . 109.5 ?
    C12 C14 H14B . . 109.5 ?
    H14A C14 H14B . . 109.5 ?
    C12 C14 H14C . . 109.5 ?
    H14A C14 H14C . . 109.5 ?
    H14B C14 H14C . . 109.5 ?
    C12 C15 H15A . . 109.5 ?
    C12 C15 H15B . . 109.5 ?
    H15A C15 H15B . . 109.5 ?
    C12 C15 H15C . . 109.5 ?
    H15A C15 H15C . . 109.5 ?
    H15B C15 H15C . . 109.5 ?
loop_
    _geom_torsion_atom_site_label_1
    _geom_torsion_atom_site_label_2
    _geom_torsion_atom_site_label_3
    _geom_torsion_atom_site_label_4
    _geom_torsion_site_symmetry_1
    _geom_torsion_site_symmetry_2
    _geom_torsion_site_symmetry_3
    _geom_torsion_site_symmetry_4
    _geom_torsion
    _geom_torsion_publ_flag
    O2 P1 N1 C7 . . . . 169.82(18) ?
    N3 P1 N1 C7 . . . . 45.1(2) ?
    N2 P1 N1 C7 . . . . -66.1(2) ?
    O2 P1 N2 C8 . . . . 38.0(2) ?
    N3 P1 N2 C8 . . . . 165.93(18) ?
    N1 P1 N2 C8 . . . . -78.2(2) ?
    O2 P1 N3 C12 . . . . -33.9(2) ?
    N2 P1 N3 C12 . . . . -161.48(19) ?
    N1 P1 N3 C12 . . . . 82.6(2) ?
    F1 C1 C2 C3 . . . . -179.2(3) ?
    C6 C1 C2 C3 . . . . 1.1(5) ?
    C1 C2 C3 C4 . . . . -1.8(5) ?
    C2 C3 C4 C5 . . . . 1.5(5) ?
    C3 C4 C5 F2 . . . . -178.8(3) ?
    C3 C4 C5 C6 . . . . -0.6(4) ?
    F2 C5 C6 C1 . . . . 178.2(2) ?
    C4 C5 C6 C1 . . . . 0.0(4) ?
    F2 C5 C6 C7 . . . . -3.8(3) ?
    C4 C5 C6 C7 . . . . 178.0(2) ?
    F1 C1 C6 C5 . . . . -180.0(2) ?
    C2 C1 C6 C5 . . . . -0.3(4) ?
    F1 C1 C6 C7 . . . . 2.0(3) ?
    C2 C1 C6 C7 . . . . -178.3(2) ?
    P1 N1 C7 O1 . . . . 3.1(3) ?
    P1 N1 C7 C6 . . . . -175.92(16) ?
    C5 C6 C7 O1 . . . . 114.8(3) ?
    C1 C6 C7 O1 . . . . -67.3(3) ?
    C5 C6 C7 N1 . . . . -66.1(3) ?
    C1 C6 C7 N1 . . . . 111.8(2) ?
    P1 N2 C8 C11 . . . . 179.62(18) ?
    P1 N2 C8 C9 . . . . 59.7(3) ?
    P1 N2 C8 C10 . . . . -62.3(3) ?
    P1 N3 C12 C14 . . . . -55.9(3) ?
    P1 N3 C12 C15 . . . . -176.14(19) ?
    P1 N3 C12 C13 . . . . 67.0(3) ?
loop_
    _geom_hbond_atom_site_label_D
    _geom_hbond_atom_site_label_H
    _geom_hbond_atom_site_label_A
    _geom_hbond_site_symmetry_A
    _geom_hbond_distance_DH
    _geom_hbond_distance_HA
    _geom_hbond_distance_DA
    _geom_hbond_angle_DHA
    N1 H1N O2 2_566 0.858(10) 1.956(11) 2.808(2) 172(2)
    N2 H2N O1 2_666 0.860(10) 2.219(13) 3.042(2) 160(2)
    N3 H3N O1 2_666 0.856(10) 2.224(15) 3.008(2) 152(2)
data_global
_journal_date_recd_electronic     2010-10-20
_journal_date_accepted     2010-11-08
_journal_name_full     'Acta Crystallographica, Section E'
_journal_year     2010
_journal_volume     66
_journal_issue     12
_journal_page_first     o3159
_journal_page_last     o3159
_journal_paper_category     QO
_journal_coeditor_code     NG5051
_publ_contact_author_name     'Mehrdad Pourayoubi'
_publ_contact_author_address
;
Department of Chemistry, Ferdowsi University of Mashhad, Mashhad, 91779, Iran
;
_publ_contact_author_email     mehrdad_pourayoubi@yahoo.com
_publ_contact_author_fax     '(+98)-511-8796416'
_publ_contact_author_phone     '(+98)-511-8795457'
_publ_section_title
;\
<i>N</i>,<i>N</i>'-Di-<i>tert</i>-butyl-<i>N</i>''-(2,6-difluorobenzoyl)\
phosphoric triamide
;
loop_
    _publ_author_name
    _publ_author_address
    'Pourayoubi, Mehrdad'
;
Department of Chemistry, Ferdowsi University of Mashhad, Mashhad, 91779, Iran
;
    'Tarahhomi, Atekeh'
;
Department of Chemistry, Ferdowsi University of Mashhad, Mashhad, 91779, Iran
;
    'Rheingold, Arnold L.'
;
Department of Chemistry, University of California, San Diego, 9500 Gilman,
Drive, La Jolla, CA 92093, USA
;
    'Golen, James A.'
;
Department of Chemistry, University of California, San Diego, 9500 Gilman,
Drive, La Jolla, CA 92093, USA
;
