# Supplementary material for: N,N′-Di-tert-butyl-N′′-(2,6-difluoro­benzo­yl)phospho­ric triamide
Source: Acta Crystallogr Sect E Struct Rep Online. 2010 Nov 13;66(Pt 12):o3159. doi: 10.1107/S1600536810045927 (PMC3011709; doi:10.1107/S1600536810045927)
Supplement: Supplementary file 2 [file e-66-o3159-Isup2.hkl]

# 
# h,k,l, Fc-squared, Fo-squared, sigma(Fo-squared) and status flag 
# 
data_I
_shelx_title ' atar7t in P-1' 
_shelx_refln_list_code          4 
_shelx_F_calc_maximum      110.19 
_exptl_crystal_F_000       368.00 
_reflns_d_resolution_high  0.7595 
 
loop_ 
 _symmetry_equiv_pos_as_xyz 
 'x, y, z' 
 '-x, -y, -z' 
 
_cell_length_a     9.8142 
_cell_length_b    10.2886 
_cell_length_c    10.6091 
_cell_angle_alpha 117.171 
_cell_angle_beta   98.636 
_cell_angle_gamma  97.988 
 
_shelx_F_squared_multiplier     1.000 
 
loop_ 
 _refln_index_h 
 _refln_index_k 
 _refln_index_l 
 _refln_F_squared_calc 
 _refln_F_squared_meas 
 _refln_F_squared_sigma 
 _refln_observed_status 
   1   0   0       62.35       37.89      1.22 o 
   2   0   0    12141.33    10111.83    114.67 o 
   3   0   0      154.62      214.42      2.93 o 
   4   0   0      768.81      896.22     11.74 o 
   5   0   0      508.71      560.78      7.81 o 
   6   0   0        0.24       -0.82      0.89 o 
   7   0   0        0.30        1.26      1.09 o 
   8   0   0      105.85      102.03      3.36 o 
   9   0   0       13.16       10.05      1.74 o 
  10   0   0        3.40        5.49      1.92 o 
  11   0   0       62.46       57.60      6.45 o 
  12   0   0        4.34       10.06      4.73 o 
 -12   0   1       62.16       54.52      7.66 o 
 -11   0   1        0.52        5.09      5.08 o 
 -10   0   1      141.55      146.91      4.58 o 
  -9   0   1        4.40        5.57      1.88 o 
  -8   0   1      870.33      848.94     18.25 o 
  -7   0   1      112.43      121.93      3.89 o 
  -6   0   1       14.49       17.38      1.04 o 
  -5   0   1      615.87      632.19     10.05 o 
  -4   0   1       90.24      111.62      1.86 o 
  -3   0   1     2197.35     2158.18     24.84 o 
  -2   0   1     4319.90     3908.79    112.35 o 
  -1   0   1      516.38      517.70      9.58 o 
   1   0   1     1190.99      911.72     21.33 o 
   2   0   1     1280.64     1405.63     25.59 o 
   3   0   1     1726.79     1873.08     23.70 o 
   4   0   1      295.90      329.08      5.40 o 
   5   0   1      493.60      555.65     12.33 o 
   6   0   1      297.02      304.18      6.48 o 
   7   0   1       27.07       24.72      1.95 o 
   8   0   1       43.76       41.99      2.53 o 
   9   0   1        6.75        3.95      1.89 o 
  10   0   1        4.97        4.04      2.21 o 
  11   0   1      103.62      118.21      5.51 o 
  12   0   1        5.22        7.47      5.85 o 
 -12   0   2      139.08      160.32     11.79 o 
 -11   0   2        0.86        6.69      5.61 o 
 -10   0   2      160.58      157.14      9.50 o 
  -9   0   2       16.95       18.09      2.06 o 
  -8   0   2      262.57      238.93      6.32 o 
  -7   0   2       78.78       72.71      2.00 o 
  -6   0   2      236.65      259.99      4.08 o 
  -5   0   2      317.27      295.40      4.66 o 
  -4   0   2      130.10       97.24      2.93 o 
  -3   0   2      117.75       78.97      2.25 o 
  -2   0   2     1518.53     1376.25     20.66 o 
  -1   0   2      272.25      270.92      8.46 o 
   0   0   2      765.50      651.65     19.39 o 
   2   0   2      405.92      433.79      8.69 o 
   3   0   2     1406.96     1410.77     22.30 o 
   4   0   2      270.53      259.39      7.45 o 
   5   0   2       15.78       17.80      2.28 o 
   6   0   2      119.49      125.18      3.86 o 
   7   0   2       32.49       27.33      2.29 o 
   8   0   2       96.57      101.44      3.85 o 
   9   0   2       43.27       46.84      3.14 o 
  10   0   2        7.71       10.99      2.88 o 
  11   0   2       32.63       41.13      4.45 o 
 -12   0   3       32.73       22.26      7.74 o 
 -10   0   3      167.69      153.67      9.86 o 
  -9   0   3       35.08       24.83      5.16 o 
  -8   0   3       88.94       78.96      2.73 o 
  -7   0   3      390.97      371.88      6.40 o 
  -6   0   3       91.44       56.66      2.13 o 
  -5   0   3      107.18       87.40      2.69 o 
  -4   0   3     1140.07     1278.75     38.69 o 
  -3   0   3      289.13      312.60     10.59 o 
  -2   0   3      661.23      692.74     20.84 o 
  -1   0   3      264.27      257.89      8.30 o 
   0   0   3     1633.80     1684.21     49.03 o 
   1   0   3      138.84      134.05      5.21 o 
   2   3   0      101.39       98.45      2.36 o 
   2   0   3      125.62      103.13      4.67 o 
   3   0   3       39.70       42.11      2.77 o 
   4   0   3      182.34      214.59      6.69 o 
   5   0   3      218.44      221.17      7.28 o 
   6   0   3        3.02        0.24      2.72 o 
   7   0   3      246.11      244.41      8.51 o 
   8   0   3      103.72      100.89      4.25 o 
   9   0   3      117.40      120.40      4.81 o 
  10   0   3        3.39        9.07      3.44 o 
  11   0   3       11.90       13.82      4.42 o 
 -10   0   4       75.03       57.29      7.63 o 
  -9   0   4        8.06        6.60      5.13 o 
  -7   4   0      120.52       96.58      2.24 o 
  -6   4   0       23.89       25.71      0.97 o 
  -5   4   0      432.63      406.12      6.38 o 
  -4   4   0      297.23      335.41      5.39 o 
  -3   4   0      253.44      274.07      4.47 o 
  -1   4   0       86.97       89.40      2.07 o 
   0   4   0      913.81      941.22     14.80 o 
   0   0   4     1310.53     1306.23     38.55 o 
   1   0   4        0.79        0.97      1.94 o 
   1   4   0        0.29        1.67      0.67 o 
   2   4   0      104.55      120.73      2.88 o 
   3   4   0       25.53       20.43      1.31 o 
   4   4   0      127.79      127.02      3.17 o 
   5   4   0      140.41      142.96      3.55 o 
   6   4   0        5.43        6.56      1.54 o 
   7   4   0        0.18        1.31      1.61 o 
   9   0   4       33.44       35.22      6.91 o 
  10   0   4       16.38       23.74      6.27 o 
 -12   5   0       11.88       16.33      4.09 o 
 -11   5   0        0.59        1.71      2.87 o 
 -10   5   0        6.60        0.22      2.49 o 
  -9   5   0       13.01       11.67      2.90 o 
  -8   5   0       85.03       84.80      2.74 o 
  -7   5   0       95.25      101.13      2.95 o 
  -6   5   0       21.22       17.62      1.01 o 
  -5   5   0       19.67       18.90      1.02 o 
  -4   5   0       44.37       52.66      1.49 o 
  -3   5   0      335.55      348.32      5.72 o 
  -2   5   0       42.83       44.54      1.90 o 
  -1   5   0      168.61      167.41      4.15 o 
   0   5   0        8.20        8.19      1.11 o 
   1   5   0       31.94       31.01      1.72 o 
   2   5   0        0.08       -0.70      0.70 o 
   3   5   0       61.66       54.92      2.11 o 
   4   5   0        0.16        0.58      0.89 o 
   5   5   0       19.67       20.93      2.22 o 
   6   5   0      297.35      287.62      7.17 o 
   7   5   0        1.22        3.82      1.89 o 
   8   5   0       31.31       34.15      3.43 o 
   9   5   0        0.45        3.19      2.42 o 
  10   5   0        0.34        3.07      2.77 o 
 -12   6   0        7.59       20.67      4.54 o 
 -11   6   0        7.28        8.10      3.55 o 
 -10   6   0       16.00       13.62      3.35 o 
  -9   6   0       34.71       30.57      4.09 o 
  -8   6   0        4.22        1.49      2.12 o 
  -7   6   0       16.08       13.32      1.38 o 
  -6   6   0       83.14       82.49      2.75 o 
  -5   6   0        6.07        6.66      1.10 o 
  -4   6   0      203.15      188.85      4.57 o 
  -3   6   0        1.07        2.92      0.84 o 
  -2   6   0      903.06      870.34     15.89 o 
  -1   6   0       36.75       29.78      1.81 o 
   0   6   0       11.22        6.71      1.29 o 
   1   6   0       76.31       71.13      2.91 o 
   2   6   0        3.97        1.87      1.16 o 
   3   6   0      335.41      330.10      7.59 o 
   4   6   0       50.05       41.30      2.57 o 
   5   6   0       37.98       38.97      3.13 o 
   6   6   0       33.53       31.48      3.15 o 
   7   6   0       10.33       15.61      2.75 o 
   8   6   0        1.05       -2.05      2.20 o 
   9   6   0        5.78       11.01      3.25 o 
 -11   7   0        6.67        8.19      3.88 o 
 -10   7   0       82.22       80.36      6.11 o 
  -9   7   0       83.21       87.93      5.91 o 
  -8   7   0       69.38       71.44      5.36 o 
  -7   7   0       44.19       41.99      2.14 o 
  -6   7   0      503.33      480.33      9.94 o 
  -5   7   0      255.92      267.41      6.13 o 
  -4   7   0      440.30      454.86      9.23 o 
  -3   7   0       79.60       81.82      2.96 o 
  -2   7   0       78.23       80.44      3.07 o 
  -1   7   0        3.53        4.65      1.27 o 
   0   7   0       55.75       58.89      2.85 o 
   1   7   0        2.46        4.15      1.23 o 
   2   7   0        0.02        2.04      1.46 o 
   3   7   0        0.23        1.82      1.44 o 
   4   7   0       14.95       13.56      2.13 o 
   5   7   0       37.18       29.14      3.15 o 
   6   7   0        0.55        4.37      2.16 o 
   7   7   0       26.62       37.87      3.95 o 
   8   7   0        0.19        1.47      2.91 o 
 -11   8   0       13.85       17.29      4.63 o 
 -10   8   0        2.93        5.84      3.86 o 
  -9   8   0       33.35       30.92      4.80 o 
  -8   8   0      103.64       95.94      6.28 o 
  -7   8   0        0.10        0.20      2.66 o 
  -6   8   0       51.06       45.18      2.49 o 
  -5   8   0        3.04        2.25      1.11 o 
  -4   8   0       10.69       10.97      1.61 o 
  -3   8   0      413.74      377.63      8.41 o 
  -2   8   0       35.28       35.81      2.36 o 
  -1   8   0      471.87      448.74      9.87 o 
   0   8   0       12.67       11.75      1.82 o 
   1   8   0      332.69      340.06      8.25 o 
   2   8   0        1.53        0.65      1.56 o 
   3   8   0        7.05        8.98      2.00 o 
   4   8   0        0.13        1.01      1.92 o 
   5   8   0       22.12       25.45      3.31 o 
   6   8   0        7.69        2.00      2.79 o 
   7   8   0        4.23        8.03      3.36 o 
 -10   9   0       15.24       22.17      4.89 o 
  -9   9   0        7.31        9.36      3.93 o 
  -8   9   0       64.26       78.28      6.31 o 
  -7   9   0       21.31       27.66      4.59 o 
  -6   9   0        4.82        6.59      1.66 o 
  -5   9   0       12.76       10.12      1.59 o 
  -4   9   0       16.25       12.78      1.86 o 
  -3   9   0      166.87      157.54      4.88 o 
  -2   9   0        1.36        0.83      1.41 o 
  -1   9   0        1.64       -1.16      1.44 o 
   0   9   0        0.83       -0.30      1.53 o 
   1   9   0       10.30       13.86      2.27 o 
   2   9   0       11.52       13.03      2.48 o 
   3   9   0       68.27       76.52      4.79 o 
   4   9   0        1.60        4.43      2.25 o 
   5   9   0        2.58        3.35      2.83 o 
  -9  10   0        8.91        3.28      3.90 o 
  -8  10   0        0.03       -3.30      3.30 o 
  -7  10   0        4.48        7.85      3.98 o 
  -6  10   0       15.10        8.39      3.93 o 
  -5  10   0       39.02       39.04      2.64 o 
  -4  10   0       78.39       69.71      3.58 o 
  -3  10   0        0.17        1.15      1.50 o 
  -2  10   0      145.85      145.15      5.24 o 
  -1  10   0       16.82       18.05      2.42 o 
   0  10   0       76.91       78.93      4.04 o 
   1  10   0        8.66       10.78      2.38 o 
   2  10   0       18.90       25.55      3.00 o 
   3  10   0       13.29       13.18      3.21 o 
   4  10   0        0.01        0.10      2.71 o 
  -7  11   0       16.77       16.99      5.04 o 
  -6  11   0        1.19        8.26      4.28 o 
  -5  11   0       22.87       27.69      5.32 o 
  -4  11   0        7.03        4.58      2.17 o 
  -3  11   0       33.84       30.09      3.07 o 
  -2  11   0        2.96       -0.39      1.80 o 
  -1  11   0       27.86       28.44      3.28 o 
   0  11   0        0.01        4.19      2.43 o 
   1  11   0       44.01       48.39      4.29 o 
   2  11   0       15.62       15.03      3.25 o 
  -3  12   0        9.85       12.19      2.56 o 
   0 -12   1        0.24        5.01      2.31 o 
   1 -12   1        5.15        1.16      2.29 o 
   2 -12   1        3.13        7.75      2.08 o 
   3 -12   1        0.01        3.25      2.06 o 
   4 -12   1       13.05       13.41      2.52 o 
   5 -12   1       43.61       40.96      6.18 o 
   6 -12   1        0.32       -1.15      7.44 o 
  -3 -11   1        9.47       14.61      3.07 o 
  -2 -11   1        1.30        1.53      2.52 o 
  -1 -11   1        7.26        7.57      2.67 o 
   0 -11   1       12.08       12.41      2.55 o 
   1 -11   1        0.15        1.04      1.70 o 
   2 -11   1        2.90        2.99      1.97 o 
   3 -11   1       13.74       19.56      2.56 o 
   4 -11   1        0.70        0.92      1.67 o 
   5 -11   1      118.14      141.54      4.96 o 
   6 -11   1        7.93        4.69      3.96 o 
   7 -11   1       19.31       26.47      5.34 o 
   8 -11   1       29.05       32.60      5.70 o 
  -5 -10   1       11.60       16.00      3.55 o 
  -4 -10   1        5.17        7.13      2.68 o 
  -3 -10   1      133.62      157.93      6.71 o 
  -2 -10   1        2.43        1.55      1.82 o 
  -1 -10   1       27.91       25.90      2.83 o 
   0 -10   1        1.06        1.82      1.52 o 
   1 -10   1        3.16        2.09      1.61 o 
   2 -10   1       34.93       36.58      2.72 o 
   3 -10   1        3.23        5.17      1.62 o 
   4 -10   1        4.68        4.75      1.58 o 
   5 -10   1        0.10        0.30      1.26 o 
   6 -10   1       16.57       15.69      2.06 o 
   7 -10   1       33.16       38.16      4.95 o 
   8 -10   1       39.62       55.70      5.98 o 
   9 -10   1       43.85       54.90      6.44 o 
  -6  -9   1       17.67       20.24      3.63 o 
  -5  -9   1        7.34        4.90      2.42 o 
  -4  -9   1       19.75       21.93      3.13 o 
  -3  -9   1        4.37        2.62      1.93 o 
  -2  -9   1        0.21        2.03      1.51 o 
  -1  -9   1      409.83      432.93      9.97 o 
   0  -9   1        6.33        5.49      1.66 o 
   1  -9   1      337.28      320.06      7.86 o 
   2  -9   1        1.66        1.12      1.24 o 
   3  -9   1      230.96      237.57      6.23 o 
   4  -9   1       36.11       31.88      2.23 o 
   5  -9   1        0.00       -0.62      1.03 o 
   6  -9   1       27.23       27.26      2.32 o 
   7  -9   1       20.34       25.95      4.16 o 
   8  -9   1       55.39       49.92      5.27 o 
   9  -9   1       23.42       26.25      4.69 o 
  10  -9   1        0.76        4.06      3.93 o 
  -7  -8   1       44.43       66.76      5.12 o 
  -6  -8   1        1.66        6.97      2.39 o 
  -5  -8   1       56.10       65.62      4.32 o 
  -4  -8   1       31.98       36.55      3.35 o 
  -3  -8   1       38.94       36.47      2.68 o 
  -2  -8   1       62.12       56.37      3.05 o 
  -1  -8   1      156.33      147.26      4.69 o 
   0  -8   1       48.22       49.17      2.74 o 
   1  -8   1        0.04        0.66      1.06 o 
   2  -8   1      126.70      116.36      3.86 o 
   3  -8   1        8.21        7.07      1.34 o 
   4  -8   1      340.56      326.23      7.34 o 
   5  -8   1       10.98        9.19      2.85 o 
   6  -8   1       95.27       99.77      3.55 o 
   7  -8   1       19.69       16.52      1.85 o 
   8  -8   1        8.83        8.50      3.24 o 
   9  -8   1       97.86       98.15      6.55 o 
  10  -8   1       41.18       40.69      5.37 o 
  11  -8   1       12.66       13.71      4.17 o 
  -8  -7   1        0.93        0.76      2.71 o 
  -7  -7   1        1.68        4.71      2.64 o 
  -6  -7   1       23.06       22.33      2.96 o 
  -5  -7   1       10.21       14.17      2.55 o 
  -4  -7   1       33.47       31.78      2.44 o 
  -3  -7   1       47.91       48.97      2.69 o 
  -2  -7   1        3.76        5.91      1.38 o 
  -1  -7   1        3.36        6.25      1.35 o 
   0  -7   1      121.05      113.35      3.67 o 
   1  -7   1       60.97       53.08      2.45 o 
   2  -7   1     1075.68     1090.66     19.52 o 
   3  -7   1       35.83       33.25      1.78 o 
   4  -7   1      424.10      387.41      8.11 o 
   5  -7   1      175.15      161.11      4.40 o 
   6  -7   1      208.33      193.79      5.09 o 
   7  -7   1      149.71      138.92      4.10 o 
   8  -7   1        5.58        7.76      1.28 o 
   9  -7   1       63.55       46.39      4.75 o 
  10  -7   1      104.02      113.66      6.88 o 
  11  -7   1        2.21        0.41      3.60 o 
  -9  -6   1        0.14        3.40      2.67 o 
  -8  -6   1       71.09       79.20      4.87 o 
  -7  -6   1        2.41        3.72      2.04 o 
  -6  -6   1      163.95      161.21      5.94 o 
  -5  -6   1        3.72        1.05      1.60 o 
  -4  -6   1      114.49      117.84      3.80 o 
  -3  -6   1      311.25      320.98      6.27 o 
  -2  -6   1      113.76      113.38      3.20 o 
  -1  -6   1        7.06        8.79      1.24 o 
   0  -6   1      207.47      198.34      4.88 o 
   1  -6   1      114.65      129.12      3.63 o 
   2  -6   1      615.63      637.65     11.92 o 
   3  -6   1        1.48        5.67      0.94 o 
   4  -6   1       16.47       12.44      2.36 o 
   5  -6   1       96.16       91.67      2.94 o 
   6  -6   1       36.18       39.06      1.85 o 
   7  -6   1      108.04       87.63      3.01 o 
   8  -6   1       61.82       60.84      2.48 o 
   9  -6   1       27.03       19.21      3.50 o 
  10  -6   1       13.55        9.91      3.19 o 
  11  -6   1        0.04        1.33      3.12 o 
  12  -6   1        8.62       10.70      3.99 o 
  10  -1   5       32.11       31.61      6.33 o 
   9  -1   5       34.85       48.73      6.06 o 
   8  -1   5       61.90       56.21     10.58 o 
  -7  -5   1        0.62        3.47      1.75 o 
   7  -1   5      207.31      213.59     13.36 o 
  -6  -5   1       39.08       27.51      2.61 o 
   6  -1   5       48.21       29.25      6.60 o 
  -5  -5   1      113.79      118.99      3.57 o 
   5  -1   5      524.17      516.10     21.80 o 
  -4  -5   1       10.78        9.83      1.09 o 
   4  -1   5      227.71      227.92     12.10 o 
  -3  -5   1       27.75       27.38      1.45 o 
  -2  -5   1        2.10        2.37      0.83 o 
  -1  -5   1       87.21       73.83      2.27 o 
   1  -1   5      127.41      129.72      5.26 o 
   0  -5   1       90.80       79.01      2.32 o 
   1  -5   1        7.11       12.43      1.12 o 
  -3  -1   5      251.08      265.09      8.90 o 
   5  -5   1      213.93      215.79      4.94 o 
  -8  -1   5      147.72      145.79      9.03 o 
  -9  -1   5       10.54        7.61      5.18 o 
  11  -1   4       21.89       14.29      4.53 o 
  10  -1   4       10.07        5.65      3.55 o 
   9  -1   4       81.79       84.00      4.30 o 
   8  -1   4       45.69       43.98      3.24 o 
   7  -1   4      313.13      315.15      7.41 o 
   6  -1   4      127.29      119.38      5.50 o 
   5  -1   4      388.87      374.22     10.61 o 
   4  -1   4        1.62        1.38      2.10 o 
   3  -1   4       35.44       40.90      2.75 o 
   2  -1   4      507.61      496.52     12.15 o 
  -2  -4   1       92.32       71.18      1.98 o 
   1  -1   4      377.18      378.92      9.34 o 
  -1  -4   1        0.02       -0.05      0.63 o 
   0  -1   4      642.73      664.68     19.67 o 
  -2  -1   4     1207.14     1267.08     24.01 o 
  -3  -1   4      949.53     1002.36     19.18 o 
  -4  -1   4       34.41       34.32      3.24 o 
  -5  -1   4       93.22      103.73      2.90 o 
  -6  -1   4       93.31       78.59      1.99 o 
  -7  -1   4      452.04      480.52      8.15 o 
  -8  -1   4       51.07       53.85      2.48 o 
  -9  -1   4      103.00      109.81      7.68 o 
 -12  -1   4       39.11       56.27      8.99 o 
  11  -1   3       37.02       35.75      4.52 o 
  10  -1   3       18.60       20.47      3.18 o 
   9  -1   3       71.61       64.55      3.61 o 
   8  -1   3       56.73       61.51      3.23 o 
   7  -1   3       62.90       59.00      2.99 o 
   6  -1   3      299.19      296.24      6.63 o 
   5  -1   3      160.68      174.54      4.37 o 
   4  -1   3      268.20      276.93      5.98 o 
   3  -1   3      352.07      318.52      8.44 o 
   2  -1   3      215.19      225.38      5.14 o 
   1  -1   3       30.26       32.14      1.55 o 
   0  -1   3     1528.61     1454.25     32.03 o 
  -1  -1   3     1519.12     1463.74     21.98 o 
  -2  -1   3     2126.41     2015.53     30.02 o 
  -3  -1   3      511.02      516.31      8.11 o 
  -4  -1   3      576.87      591.66      8.49 o 
  -5  -1   3      780.59      807.52     11.51 o 
  -6  -1   3      813.95      872.18     13.97 o 
  -7  -1   3      233.63      229.21      4.18 o 
  -8  -1   3      244.67      254.65      6.54 o 
  -9  -1   3        3.76        6.03      1.76 o 
 -10  -1   3      107.45      116.39      8.81 o 
 -11  -1   3        6.78        7.03      5.67 o 
 -12  -1   3       83.04       86.62      9.33 o 
  12  -1   2        8.06       -5.19      5.36 o 
  11  -1   2       46.70       41.74      3.48 o 
  10  -1   2       17.91       17.86      2.55 o 
   9  -1   2        0.22        2.44      1.95 o 
   8  -1   2       97.62      103.07      3.67 o 
   7  -1   2       44.62       38.07      2.67 o 
   6  -1   2      568.69      592.81     13.36 o 
   5  -1   2      741.98      763.10     16.56 o 
   4  -1   2      364.77      353.03      8.32 o 
   3  -1   2      555.50      590.30      7.41 o 
   2  -1   2     2124.32     2078.95     24.04 o 
   1  -1   2      730.98      755.56      9.77 o 
   0  -1   2       25.42       22.61      0.75 o 
  -1  -1   2     2534.68     2609.99     48.84 o 
  -2  -1   2      141.40      156.15      2.67 o 
  -3  -1   2      452.84      441.02      6.37 o 
  -4  -1   2     1044.26     1114.75     14.31 o 
  -5  -1   2      249.04      257.41      4.28 o 
  -6  -1   2      122.31      154.25      3.04 o 
  -7  -1   2       74.62       77.26      2.55 o 
  -8  -1   2      368.35      366.66      7.62 o 
  -9  -1   2       58.69       69.23      2.87 o 
 -10  -1   2       46.91       43.43      2.95 o 
 -11  -1   2       15.28        8.52      5.33 o 
 -12  -1   2       49.47       54.44      8.13 o 
  12  -1   1        4.91        6.72      4.49 o 
  11  -1   1       61.97       61.37      3.52 o 
  10  -1   1        0.09        2.19      1.93 o 
   9  -1   1       14.10       20.42      2.32 o 
   8  -1   1      325.30      337.87      7.42 o 
   7  -1   1       27.96       31.21      1.87 o 
   6  -1   1      250.21      237.51      5.26 o 
   5  -1   1      385.68      369.96      7.19 o 
   4  -1   1      627.37      735.35      9.87 o 
   3  -1   1     1448.92     1532.64     17.88 o 
   2  -1   1     2421.51     2180.21     26.77 o 
   1  -1   1      153.97      163.53      2.13 o 
  -1  -1   1      142.55      142.15      2.11 o 
  -2  -1   1     4187.62     3770.18     43.18 o 
  -3  -1   1     2058.70     2076.94     23.94 o 
  -4  -1   1      566.60      683.31      9.98 o 
  -5  -1   1      248.52      234.72      3.72 o 
  -6  -1   1      210.06      196.86      4.00 o 
  -7  -1   1       27.87       28.43      1.63 o 
  -8  -1   1      282.26      295.15      6.60 o 
  -9  -1   1        9.96       13.48      1.87 o 
 -10  -1   1        0.13        1.78      1.95 o 
 -11  -1   1       88.13       87.00      7.87 o 
 -12  -1   1        2.86        4.20      5.31 o 
 -12   1   0       58.83       45.89      7.38 o 
 -11   1   0        0.32        8.24      3.62 o 
 -10   1   0      154.74      167.17      5.64 o 
  -9   1   0        2.72        1.54      1.57 o 
  -8   1   0     1160.12     1139.32     24.03 o 
  -7   1   0       85.54       84.29      2.77 o 
  -6   1   0       20.05       16.98      1.08 o 
  -5   1   0      382.17      404.74      5.80 o 
  -4   1   0       51.86       68.18      1.39 o 
  -3   1   0     1267.56     1253.17     15.67 o 
  -2   1   0     3146.08     2874.55     32.89 o 
  -1   1   0      372.84      366.42      6.02 o 
   2   1   0     1825.90     2039.85     31.26 o 
   3   1   0     1942.63     2037.68     25.66 o 
   4   1   0      284.74      313.39      4.65 o 
   5   1   0      812.74      967.96     14.98 o 
   6   1   0      385.81      402.37      7.14 o 
   7   1   0       15.98        9.83      1.62 o 
   8   1   0       38.62       41.03      2.47 o 
   9   1   0        6.51        5.17      2.01 o 
  10   1   0        5.33        1.10      2.37 o 
  11   1   0      116.63      140.42      5.95 o 
  12   1   0        6.62        6.24      5.58 o 
 -12   1   1      127.12      130.30     10.64 o 
 -11   1   1        7.82       11.07      6.10 o 
 -10   1   1      281.14      294.98     14.24 o 
  -9   1   1        2.14        0.90      1.77 o 
  -8   1   1      539.71      524.15     10.14 o 
  -7   1   1       32.66       28.63      1.40 o 
  -6   1   1       87.48      110.92      2.35 o 
  -5   1   1        7.21        8.11      0.76 o 
  -4   1   1       16.51        7.58      0.80 o 
  -3   1   1       13.77        9.70      2.20 o 
  -2   1   1      318.32      318.16      5.57 o 
  -1   1   1     8607.80     6266.30    127.00 o 
   0   1   1      915.55      853.97     25.35 o 
   1   1   1     5212.62     4715.70     53.67 o 
   2   1   1      577.74      634.23     21.76 o 
   3   1   1     2374.71     2531.59     45.84 o 
   4   1   1       17.62       14.56      1.63 o 
   5   1   1       86.99      108.84      3.65 o 
   6   1   1      533.45      552.69     10.65 o 
   7   1   1       30.20       31.20      2.33 o 
   8   1   1      125.85      126.30      4.25 o 
   9   1   1        7.42        8.44      2.35 o 
  10   1   1       34.96       25.55      3.46 o 
  11   1   1       59.88       76.37      5.16 o 
 -11   1   2       51.69       66.95      8.10 o 
 -10   1   2      160.94      129.91      9.09 o 
  -9   1   2      149.69      150.75      4.20 o 
  -8   1   2       76.49       71.13      2.56 o 
  -7   1   2      173.73      174.51      4.06 o 
  -6   1   2      180.09      178.54      9.44 o 
  -5   1   2       52.89       49.65      4.93 o 
  -4   2   1      135.69      167.24      2.59 o 
  -2   1   2       25.58       17.03      2.14 o 
  -1   1   2      701.30      705.37     15.12 o 
   0   1   2     1494.12     1517.35     44.50 o 
   1   1   2      740.56      705.76     21.61 o 
   1   2   1      705.75      689.68      8.47 o 
   2   2   1      109.48       90.83      1.69 o 
   3   1   2      711.80      700.95     16.66 o 
   4   1   2      432.81      420.72     11.29 o 
   5   1   2        6.73        5.19      2.28 o 
   6   1   2        0.63       -0.14      2.61 o 
   7   1   2       27.75       40.89      3.91 o 
   8   1   2       76.07       62.28      3.50 o 
   9   1   2       58.05       60.31      3.82 o 
  10   1   2        4.99        8.25      3.50 o 
  11   1   2        4.69       12.96      4.30 o 
 -10   1   3      124.97      124.90      6.73 o 
  -9   1   3       62.82       78.27      8.00 o 
  -8   3   1      130.41      109.10      3.03 o 
  -7   3   1        0.94        1.20      0.46 o 
  -6   3   1       90.44       81.04      1.68 o 
  -5   3   1      120.29      129.47      2.35 o 
  -4   3   1       21.08       18.48      0.70 o 
  -3   3   1       80.76       83.31      1.69 o 
  -2   3   1      748.19      757.29      9.35 o 
   0   3   1     1423.10     1498.37     17.81 o 
   0   1   3     2698.72     2637.31     76.79 o 
   1   3   1      740.41      774.30     12.34 o 
   2   3   1      201.34      188.94      3.92 o 
   3   3   1      435.06      432.62      7.52 o 
   4   3   1      407.74      398.11      7.15 o 
   5   3   1      254.35      260.73      6.09 o 
   6   3   1       56.08       48.77      2.52 o 
   8   1   3       48.81       40.03      6.30 o 
   9   1   3        3.19        3.93      4.85 o 
  10   1   3       24.80       25.27      7.72 o 
 -12   4   1       10.04       11.89      3.89 o 
 -11   4   1        3.01       11.44      3.54 o 
 -10   4   1        1.25        1.74      2.50 o 
  -9   4   1       10.43        9.78      2.67 o 
  -8   4   1      230.23      215.62      4.90 o 
  -7   4   1      177.63      162.68      3.85 o 
  -6   4   1        2.54        1.39      0.46 o 
  -5   4   1      347.32      350.39      5.58 o 
  -4   4   1        8.09        5.33      0.56 o 
  -3   4   1      960.75      988.78     14.20 o 
  -2   4   1     1398.41     1501.51     21.09 o 
  -1   4   1       20.90       20.42      1.12 o 
   0   4   1      850.41      871.92     15.54 o 
   1   4   1       37.35       34.05      1.77 o 
   2   4   1      139.27      127.93      3.70 o 
   3   4   1        4.93        3.60      1.17 o 
   4   4   1        0.49        0.97      1.01 o 
   5   4   1       41.87       49.56      2.64 o 
   6   4   1      147.64      132.12      4.37 o 
   7   4   1        2.10        4.15      1.65 o 
   8   4   1       14.78       13.24      2.61 o 
   9   4   1        0.49       -1.85      1.85 o 
  10   4   1       22.22       21.20      3.72 o 
 -12   5   1        0.80       -0.81      3.50 o 
 -11   5   1        9.58       10.95      3.70 o 
 -10   5   1       86.93       72.91      5.41 o 
  -9   5   1        3.14        2.78      2.57 o 
  -8   5   1      141.35      130.85      6.43 o 
  -7   5   1       59.79       55.49      1.98 o 
  -6   5   1       90.57       89.60      2.06 o 
  -5   5   1        0.01        1.69      0.57 o 
  -4   5   1       63.42       63.26      1.72 o 
  -3   5   1       82.64       80.90      2.06 o 
  -2   5   1      534.36      553.78     10.63 o 
  -1   5   1      168.14      166.80      4.35 o 
   0   5   1       18.32       21.07      1.63 o 
   1   5   1      119.49      112.14      3.54 o 
   2   5   1        4.07        2.96      1.17 o 
   3   5   1      814.74      797.93     17.56 o 
   4   5   1      166.46      160.72      4.80 o 
   5   5   1      109.63       97.35      3.91 o 
   6   5   1       86.39       86.01      3.89 o 
   7   5   1        9.76       10.96      2.53 o 
   8   5   1        0.34        1.37      2.30 o 
   9   5   1       15.35       19.64      3.10 o 
 -12   6   1       26.05       21.43      4.72 o 
 -11   6   1       21.75       27.60      4.50 o 
 -10   6   1       65.50       60.85      5.37 o 
  -9   6   1        0.42        1.16      2.72 o 
  -8   6   1       89.55       79.02      5.41 o 
  -7   6   1        0.25       -0.37      0.84 o 
  -6   6   1      307.47      296.71      6.64 o 
  -5   6   1      350.74      359.71      7.49 o 
  -4   6   1      406.89      442.67      8.90 o 
  -3   6   1       57.04       48.40      2.13 o 
  -2   6   1      589.68      601.25     11.75 o 
  -1   6   1        0.09        1.25      1.04 o 
   0   6   1       44.39       38.35      2.22 o 
   1   6   1       47.43       42.62      2.44 o 
   2   6   1       22.81       15.97      1.90 o 
   3   6   1      165.44      176.95      5.25 o 
   4   6   1       15.27        8.47      1.75 o 
   5   6   1       31.62       31.26      3.15 o 
   6   6   1        0.43       -1.22      1.65 o 
   7   6   1        7.18        4.37      2.39 o 
   8   6   1        8.21       15.63      3.37 o 
 -11   7   1       10.92        9.08      4.27 o 
 -10   7   1       98.79       99.27      6.72 o 
  -9   7   1       35.16       45.58      4.90 o 
  -8   7   1       26.57       18.05      3.83 o 
  -7   7   1       70.38       65.73      5.01 o 
  -6   7   1       15.79       17.34      1.53 o 
  -5   7   1       43.87       42.52      2.00 o 
  -4   7   1       28.51       26.18      1.77 o 
  -3   7   1      391.50      411.66      8.87 o 
  -2   7   1       33.34       32.61      2.29 o 
  -1   7   1       71.15       71.01      3.17 o 
   0   7   1        1.72        1.01      1.21 o 
   1   7   1       64.41       65.13      3.21 o 
   2   7   1        0.06        1.82      1.46 o 
   3   7   1        0.08        0.88      1.45 o 
   4   7   1       20.70       26.04      2.56 o 
   5   7   1       19.65       18.55      3.06 o 
   6   7   1        1.74        1.67      2.13 o 
   7   7   1        3.45        6.93      2.98 o 
 -11   8   1       50.03       64.88     11.44 o 
 -10   8   1        7.34       11.37      4.10 o 
  -9   8   1       16.11       16.54      4.27 o 
  -8   8   1       58.75       57.00      5.50 o 
  -7   8   1        0.21        3.77      2.86 o 
  -6   8   1       22.02       20.26      3.83 o 
  -5   8   1      142.13      139.48      4.24 o 
  -4   8   1      190.67      196.85      5.44 o 
  -3   8   1      204.84      225.03      6.00 o 
  -2   8   1       28.98       26.88      2.38 o 
  -1   8   1        0.03        1.32      1.39 o 
   0   8   1       13.14       11.95      2.02 o 
   1   8   1       33.79       27.41      2.75 o 
   2   8   1        0.41        0.20      1.69 o 
   3   8   1       37.77       36.59      3.23 o 
   4   8   1        7.80        4.14      2.20 o 
   5   8   1       11.25        9.07      3.03 o 
   6   8   1       12.91        9.04      3.21 o 
 -10   9   1        3.14        3.41      4.25 o 
  -9   9   1        0.10        2.37      4.09 o 
  -8   9   1        1.56        0.66      3.45 o 
  -7   9   1        3.64       -1.01      3.21 o 
  -6   9   1       10.22       16.58      3.86 o 
  -5   9   1       75.63       70.66      3.25 o 
  -4   9   1       21.40       24.59      2.30 o 
  -3   9   1       11.37       14.71      1.87 o 
  -2   9   1      136.68      155.84      5.15 o 
  -1   9   1        0.34        0.15      1.69 o 
   0   9   1       60.69       58.50      3.60 o 
   1   9   1        1.09        2.70      1.89 o 
   2   9   1        8.93        6.93      2.23 o 
   3   9   1       37.90       34.85      3.76 o 
   4   9   1        8.69        5.37      2.88 o 
   5   9   1        4.76       12.13      3.59 o 
  -8  10   1        4.96       13.83      4.77 o 
  -7  10   1        8.51       13.20      4.51 o 
  -6  10   1        5.99       11.74      4.33 o 
  -5  10   1       18.14       21.21      4.28 o 
  -4  10   1       71.22       75.78      3.81 o 
  -3  10   1       31.85       34.69      2.93 o 
  -2  10   1       55.67       48.32      3.45 o 
  -1  10   1        6.63        4.15      2.12 o 
   0  10   1        4.88        6.08      2.41 o 
   1  10   1       46.25       43.39      3.92 o 
   2  10   1        0.05        2.40      2.33 o 
   3  10   1       17.93       16.24      3.63 o 
  -6  11   1       25.52       28.59      5.87 o 
  -5  11   1        0.25        1.62      4.38 o 
  -4  11   1       12.37       13.72      2.34 o 
  -3  11   1       42.52       45.65      3.67 o 
  -2  11   1        3.67        3.17      2.53 o 
  -1  11   1       21.30       23.51      3.37 o 
   0  11   1       10.08        9.16      3.28 o 
  -1 -12   2       15.00       16.76      3.24 o 
   0 -12   2        1.81        7.32      2.28 o 
   1 -12   2        2.06        2.50      1.99 o 
   2 -12   2        1.99        2.53      1.98 o 
   3 -12   2       19.51       19.88      2.62 o 
   4 -12   2        1.28        5.26      2.06 o 
   5 -12   2       77.41       77.07      6.90 o 
   6 -12   2       18.31       21.87      5.20 o 
  -4 -11   2        1.14       -1.85      2.19 o 
  -3 -11   2      119.02      132.39      6.47 o 
  -2 -11   2        5.60        3.98      2.51 o 
  -1 -11   2        4.44        9.30      2.33 o 
   0 -11   2        4.79        7.98      1.95 o 
   1 -11   2        6.02        3.99      1.78 o 
   2 -11   2        3.97        2.57      1.79 o 
   3 -11   2        4.74        4.85      1.63 o 
   4 -11   2        7.03        7.73      1.83 o 
   5 -11   2       11.86       12.54      3.83 o 
   6 -11   2       29.97       31.73      2.92 o 
   7 -11   2       19.64       18.43      4.71 o 
   8 -11   2       61.88       77.54      7.26 o 
  -5 -10   2       13.89       16.56      3.13 o 
  -4 -10   2       15.48       14.80      2.98 o 
  -3 -10   2        0.60        2.28      2.21 o 
  -2 -10   2        1.20        2.01      1.98 o 
  -1 -10   2       74.45       66.61      3.56 o 
   0 -10   2        7.85        8.47      1.92 o 
   1 -10   2        0.05        1.71      1.27 o 
   2 -10   2       12.13       12.87      1.97 o 
   3 -10   2       13.55       14.32      2.00 o 
   4 -10   2       58.44       63.51      3.00 o 
   5 -10   2       36.07       42.64      4.65 o 
   6 -10   2      102.17      105.18      4.15 o 
   7 -10   2       69.63       65.12      3.35 o 
   8 -10   2       72.17       66.87      6.19 o 
   9 -10   2       76.25       62.28      6.24 o 
  -7  -9   2        0.42        9.15      2.70 o 
  -6  -9   2        0.02       -1.27      2.31 o 
  -5  -9   2        0.51        4.26      2.02 o 
  -4  -9   2       53.11       44.09      3.69 o 
  -3  -9   2       96.15      103.89      5.00 o 
  -2  -9   2      148.50      142.03      4.73 o 
  -1  -9   2       80.12       76.85      3.47 o 
   0  -9   2       11.10       10.32      1.55 o 
   1  -9   2        4.81        5.04      1.52 o 
   2  -9   2       73.36       74.77      3.24 o 
   3  -9   2       67.51       65.54      2.90 o 
   4  -9   2       59.56       52.25      2.59 o 
   5  -9   2       84.23       85.30      3.52 o 
   6  -9   2        8.02        8.01      1.56 o 
   7  -9   2       31.63       36.99      2.60 o 
   8  -9   2       12.05       18.43      4.04 o 
   9  -9   2       45.09       48.33      5.27 o 
  10  -9   2       49.30       48.61      5.68 o 
  -8  -8   2        2.19        0.85      2.78 o 
  -7  -8   2       14.29       13.99      2.90 o 
  -6  -8   2       37.46       36.86      3.61 o 
  -5  -8   2       22.62       29.34      3.03 o 
  -4  -8   2       79.86       75.13      4.12 o 
  -3  -8   2      102.43      104.83      3.87 o 
  -2  -8   2        1.62        0.94      1.25 o 
  -1  -8   2        2.57        4.39      1.22 o 
   0  -8   2      125.45      125.92      4.01 o 
   1  -8   2        0.77        2.53      1.00 o 
   2  -8   2      358.39      362.58      7.93 o 
   3  -8   2       14.49       12.90      1.40 o 
   4  -8   2      102.05      100.78      3.40 o 
   5  -8   2      121.96      134.92      4.19 o 
   6  -8   2       29.57       27.89      1.97 o 
   7  -8   2        2.33        6.65      1.31 o 
   8  -8   2       22.14       24.49      2.15 o 
   9  -8   2       42.51       41.39      4.77 o 
  10  -8   2       94.92       98.99      6.81 o 
  11  -8   2        0.55       -1.87      3.45 o 
  -9  -7   2        6.63       12.48      3.36 o 
  -8  -7   2       80.10       91.24      5.25 o 
  -7  -7   2        1.74        3.58      2.18 o 
  -6  -7   2      148.69      138.54      5.80 o 
  -5  -7   2        1.84        2.72      1.72 o 
  -4  -7   2      139.95      148.93      5.47 o 
  -3  -7   2       55.21       51.37      2.55 o 
  -2  -7   2        2.96        2.53      1.03 o 
  -1  -7   2        7.37        8.78      1.38 o 
   0  -7   2      306.05      336.94      7.31 o 
   1  -7   2      178.19      177.90      4.61 o 
   2  -7   2      550.82      571.14     11.04 o 
   3  -7   2      328.86      322.41      6.91 o 
   4  -7   2      125.91      114.81      5.41 o 
   5  -7   2      305.93      295.43      6.68 o 
   6  -7   2       44.41       34.53      2.08 o 
   7  -7   2       24.97       19.07      1.71 o 
   8  -7   2      167.47      161.23      4.63 o 
   9  -7   2       15.09       11.94      3.33 o 
  10  -7   2       59.55       58.65      5.23 o 
  11  -7   2        1.22        3.55      3.43 o 
  10  -2   6       44.80       45.41      6.77 o 
   9  -2   6        8.54        3.53      4.96 o 
   8  -2   6      103.40       90.21      6.58 o 
  -7  -6   2        0.64        3.38      2.00 o 
  -6  -6   2      244.77      245.69      7.51 o 
  -5  -6   2      198.53      222.69      6.86 o 
  -4  -6   2      178.66      178.84      4.50 o 
  -2  -6   2       67.04       63.62      2.22 o 
   2  -2   6       39.04       37.59      2.89 o 
  -1  -6   2       83.76      100.46      2.76 o 
   1  -2   6       86.55       96.35      4.02 o 
   0  -6   2        1.72        1.55      0.73 o 
   1  -6   2       21.17       20.47      1.38 o 
   2  -6   2        0.28        0.87      0.63 o 
  -7  -2   6       74.02       67.87      6.61 o 
  -8  -2   6      108.47       94.90      7.33 o 
  10  -2   5        4.02        2.16      3.34 o 
   9  -2   5       41.52       36.50      3.54 o 
   8  -2   5       43.27       33.59      3.17 o 
   7  -2   5       68.20       65.10      3.37 o 
   6  -2   5        6.01        7.07      2.13 o 
   5  -2   5      192.14      190.84      5.11 o 
   4  -2   5       92.01       90.60      4.20 o 
  -4  -5   2      145.15      149.08      4.77 o 
   3  -2   5      160.12      164.56      5.46 o 
   2  -2   5      460.00      449.93     11.28 o 
   1  -2   5       63.73       65.74      2.05 o 
  -1  -5   2        8.44        8.58      0.99 o 
   0  -2   5      149.98      152.81      4.33 o 
  -1  -2   5      511.55      495.49     10.99 o 
  -2  -2   5      304.86      312.20      7.34 o 
  -3  -2   5      332.32      310.42      5.99 o 
  -4  -2   5      391.00      358.15      7.68 o 
  -5  -2   5       75.10       78.18      2.94 o 
  -6  -2   5      327.99      322.91      5.84 o 
  -7  -2   5      136.22      135.33      3.92 o 
  -8  -2   5       81.79       64.86      2.80 o 
  -9  -2   5       17.04       15.14      5.42 o 
 -10  -2   5       94.21      105.87      8.62 o 
 -11  -2   5       25.32       26.52      7.32 o 
 -12  -2   5       23.66       38.26      9.15 o 
  11  -2   4       44.50       41.46      4.14 o 
  10  -2   4       29.81       37.11      3.51 o 
   9  -2   4       88.35       85.42      4.19 o 
   8  -2   4       22.45       20.70      2.67 o 
   7  -2   4       66.94       68.11      3.33 o 
   6  -2   4      565.42      590.68     13.68 o 
   5  -2   4      228.24      229.98      6.51 o 
   4  -2   4       19.26       18.31      1.91 o 
   3  -2   4      386.04      416.63      7.96 o 
   2  -2   4      435.58      453.90     10.12 o 
   1  -2   4      285.33      303.95      6.22 o 
   0  -2   4       12.05       16.41      0.97 o 
  -1  -2   4      650.08      694.50     14.36 o 
  -2  -2   4     2489.06     2491.18     33.79 o 
  -3  -2   4      743.54      810.80     13.82 o 
  -4  -2   4      600.94      609.73      8.84 o 
  -5  -2   4      564.29      616.30     10.11 o 
  -6  -2   4      369.76      399.41      6.29 o 
  -7  -2   4      286.35      292.76      6.01 o 
  -8  -2   4      140.99      133.04      3.67 o 
  -9  -2   4       71.64       72.17      3.37 o 
 -10  -2   4       83.71       92.14      8.17 o 
 -11  -2   4        5.71       -1.73      6.29 o 
 -12  -2   4       30.01       37.99      8.47 o 
  11  -2   3       60.99       74.11      4.24 o 
  10  -2   3       46.60       42.70      3.26 o 
   9  -2   3        8.77        5.00      2.11 o 
   8  -2   3      231.67      234.68      7.20 o 
   7  -2   3      233.91      257.78      7.34 o 
   6  -2   3      513.30      536.20     12.54 o 
   5  -2   3      776.60      810.04     14.54 o 
   4  -2   3      266.40      261.59      5.56 o 
   3  -2   3      344.14      343.72      5.79 o 
   2  -2   3        2.51        4.13      0.61 o 
   1  -2   3      566.33      587.07      7.14 o 
   0  -2   3     5214.70     5163.88     58.96 o 
  -1  -2   3      776.22      747.63     10.01 o 
  -2  -2   3      960.50      901.52     10.60 o 
  -3  -2   3      483.80      498.48      6.13 o 
  -4  -2   3      225.11      233.88      3.26 o 
  -5  -2   3      967.46     1020.21     13.30 o 
  -6  -2   3       38.99       40.18      1.70 o 
  -7  -2   3      132.73      144.87      3.61 o 
  -8  -2   3      390.80      405.31      8.13 o 
  -9  -2   3      139.94      141.20      4.82 o 
 -10  -2   3       49.47       45.91      6.11 o 
 -11  -2   3       28.19       14.74      5.95 o 
 -12  -2   3       21.97       13.06      7.10 o 
  12  -2   2       20.90       12.22      5.47 o 
  11  -2   2       36.26       36.36      3.08 o 
  10  -2   2       32.43       38.90      3.32 o 
   9  -2   2       98.14       89.97      3.51 o 
   8  -2   2      346.40      347.89      7.70 o 
   7  -2   2      646.70      668.29     12.61 o 
   6  -2   2      572.78      537.68     10.25 o 
   5  -2   2      385.13      388.46      7.63 o 
   4  -2   2      140.39      154.18      2.95 o 
   3  -2   2      332.53      362.26      4.80 o 
   2  -2   2      180.06      176.13      2.52 o 
   1  -2   2       24.90       26.28      0.67 o 
   0  -2   2      505.94      571.57      6.81 o 
  -1  -2   2       40.94       41.43      0.78 o 
  -2  -2   2      314.03      286.68      4.26 o 
  -3  -2   2      289.40      315.91      4.78 o 
  -4  -2   2      196.04      222.26      3.33 o 
  -5  -2   2      313.37      329.57      5.58 o 
  -6  -2   2      678.38      677.05     10.80 o 
  -7  -2   2      522.88      517.14      8.75 o 
  -8  -2   2      354.35      366.97      7.70 o 
  -9  -2   2       58.75       58.90      3.31 o 
 -10  -2   2       22.00       16.67      2.61 o 
 -11  -2   2       62.77       66.64      7.22 o 
 -12  -2   2       13.41       17.84      6.07 o 
  12  -2   1       47.81       45.03      7.87 o 
  11  -2   1       12.50       10.50      6.15 o 
  10  -2   1       39.39       29.57      2.78 o 
   9  -2   1       96.02      104.49      4.23 o 
   8  -2   1      476.35      481.86      9.70 o 
   7  -2   1      129.77      135.08      3.75 o 
   6  -2   1       71.97       81.18      2.57 o 
   5  -2   1      215.83      215.94      3.85 o 
   4  -2   1      666.15      689.95     10.01 o 
   3  -2   1      272.41      271.13      3.65 o 
   2  -2   1      244.06      260.62      3.45 o 
   1  -2   1     1866.20     1869.05     24.31 o 
   0  -2   1       35.24       31.63      0.78 o 
  -1  -2   1     1067.25     1075.52     17.26 o 
  -2  -2   1     3656.99     3400.52     44.96 o 
  -3  -2   1      891.60      919.56     12.96 o 
  -4  -2   1      601.49      587.90     10.43 o 
  -5  -2   1     1255.10     1293.48     21.96 o 
  -6  -2   1      459.63      465.00      7.95 o 
  -7  -2   1       57.06       60.63      2.31 o 
  -8  -2   1       56.69       55.82      2.75 o 
  -9  -2   1        0.28        0.68      2.09 o 
 -10  -2   1       18.58       15.45      2.83 o 
 -11  -2   1       54.83       59.67      7.49 o 
 -12  -2   1       12.61       14.70      6.15 o 
 -11   2   0        0.51        3.08      5.61 o 
 -10   2   0      138.09      130.64      4.85 o 
  -9   2   0       11.50        7.32      1.88 o 
  -8   2   0      169.33      157.10      4.26 o 
  -7   2   0      128.13      120.53      3.44 o 
  -6   2   0      351.60      384.18      6.15 o 
  -5   2   0      196.59      183.16      3.26 o 
  -4   2   0      141.65      154.99      2.57 o 
  -3   2   0      185.48      186.98      4.19 o 
  -2   2   0     2373.31     2214.97     34.94 o 
  -1   2   0      210.11      202.99      4.98 o 
   0   2   0      501.40      494.46     10.79 o 
   1   0   2      139.06      137.74      1.97 o 
   1   2   0     1188.65     1149.44     34.24 o 
   2   2   0      273.91      285.09      7.20 o 
   3   2   0     2257.60     2299.70     50.14 o 
   4   2   0      372.32      385.98      8.05 o 
   5   2   0       27.51       33.35      2.16 o 
   6   2   0      202.02      214.10      4.57 o 
   7   2   0       51.94       45.54      2.58 o 
   8   2   0       68.64       64.27      3.20 o 
   9   2   0       29.09       32.25      3.24 o 
  10   2   0       13.36       15.70      3.13 o 
  11   2   0       27.80       27.91      4.11 o 
 -11   2   1       58.86       65.18      8.22 o 
 -10   2   1      113.41      109.28      6.00 o 
  -9   2   1      240.20      236.92      5.71 o 
  -8   2   1       48.41       40.92      1.70 o 
  -7   2   1      222.82      232.32      5.09 o 
  -6   2   1      139.87      130.68      3.22 o 
  -5   2   1       74.58       65.48      2.32 o 
  -4   1   2       71.92      104.03      2.78 o 
  -3   1   2      275.45      279.81      5.29 o 
  -3   2   1      163.51      148.64      3.97 o 
  -2   2   1       22.92       26.50      2.48 o 
  -1   2   1      651.78      651.87     14.22 o 
   0   2   1     1612.48     1518.07     44.91 o 
   2   1   2      174.42      161.00      2.49 o 
   3   2   1     1010.32     1033.94     34.86 o 
   4   2   1      741.80      750.19     17.90 o 
   5   2   1        8.53        6.76      2.54 o 
   6   2   1        0.86        4.22      2.66 o 
   7   2   1       26.44       24.72      3.48 o 
   8   2   1       98.58       81.78      5.15 o 
   9   2   1       52.00       52.15      4.24 o 
  10   2   1        5.34        3.33      3.35 o 
  11   2   1        6.49       12.90      4.39 o 
 -11   2   2      114.45      112.41      7.06 o 
 -10   2   2       25.37       13.30      5.82 o 
  -9   2   2       53.74       55.73      4.08 o 
  -8   2   2      170.75      157.47      3.81 o 
  -7   2   2      165.83      152.63      6.02 o 
  -6   2   2       12.18        7.72      1.81 o 
  -5   2   2       54.00       43.77      2.92 o 
  -4   2   2        1.11       -0.57      1.07 o 
  -3   2   2       46.38       53.04      1.01 o 
  -2   2   2      714.66      758.53      9.32 o 
  -1   2   2     2129.81     2163.49     63.52 o 
   0   2   2      471.60      510.72      6.56 o 
   1   2   2      120.87      148.52      2.46 o 
   2   2   2      527.37      528.29      8.74 o 
   3   2   2      100.88      113.85      3.18 o 
   4   2   2      142.10      141.36      3.81 o 
   5   2   2      353.35      384.95      8.04 o 
   6   2   2       10.51        6.27      1.32 o 
   7   2   2       25.65       20.95      2.01 o 
   8   2   2       10.20        9.94      5.42 o 
   9   2   2        6.81        8.24      5.80 o 
  10   2   2       18.94       26.09      7.36 o 
 -12   3   2        0.21        2.31      3.22 o 
 -11   3   2        0.40        2.71      2.87 o 
 -10   3   2        4.12        3.67      2.79 o 
  -9   3   2       26.45       27.61      3.52 o 
  -8   3   2      338.26      341.08     10.88 o 
  -7   3   2       17.92       17.03      2.70 o 
  -6   3   2        6.14       13.86      2.44 o 
  -5   3   2       64.33       55.61      3.38 o 
  -4   3   2       25.73       25.97      0.77 o 
  -3   3   2        9.03        6.43      0.59 o 
  -2   3   2     1183.42     1267.39     17.84 o 
  -1   3   2      330.19      359.14      5.76 o 
   0   3   2     1958.27     2004.84     33.66 o 
   1   3   2       57.73       68.60      2.40 o 
   2   3   2      127.35      131.93      3.71 o 
   3   3   2      565.31      580.98     11.22 o 
   4   3   2        6.57        6.48      1.27 o 
   5   3   2      185.34      202.01      5.37 o 
   6   3   2       59.79       45.84      2.61 o 
   7   3   2       11.82        9.34      1.83 o 
   8   3   2       18.23       24.16      3.00 o 
   9   3   2        0.43        0.42      2.22 o 
  10   3   2       14.33       16.34      3.46 o 
 -12   4   2       22.33       26.46      4.83 o 
 -11   4   2       10.35        8.47      3.59 o 
 -10   4   2      296.85      299.87     10.89 o 
  -9   4   2       29.40       23.39      3.63 o 
  -8   4   2      310.23      289.00     10.08 o 
  -7   4   2      185.67      179.72      7.25 o 
  -6   4   2       16.03       23.92      2.92 o 
  -5   4   2      589.47      557.45      8.39 o 
  -4   4   2        5.42        3.24      0.52 o 
  -3   4   2        3.00        3.12      0.63 o 
  -2   4   2      394.70      449.06      7.13 o 
  -1   4   2      170.67      158.19      4.11 o 
   0   4   2       77.47       83.65      2.86 o 
   1   4   2      128.19      106.05      3.48 o 
   2   4   2      294.12      310.42      7.05 o 
   3   4   2      823.23      826.68     15.67 o 
   4   4   2       93.07       91.81      3.55 o 
   5   4   2       97.54       86.60      3.64 o 
   6   4   2       35.39       36.69      2.84 o 
   7   4   2        7.73        7.97      2.06 o 
   8   4   2        7.43        8.74      2.67 o 
   9   4   2       22.45       34.53      3.89 o 
 -12   5   2       14.20       10.18      4.36 o 
 -11   5   2       20.62       17.05      4.29 o 
 -10   5   2       53.64       53.18      5.17 o 
  -9   5   2        0.01       -1.04      2.33 o 
  -8   5   2      183.41      172.73      7.72 o 
  -7   5   2       52.48       54.20      4.30 o 
  -6   5   2      575.78      570.10     10.88 o 
  -5   5   2      258.83      239.83      4.25 o 
  -4   5   2      467.29      457.47      7.32 o 
  -3   5   2       29.80       30.38      1.75 o 
  -2   5   2      602.61      607.50     11.75 o 
  -1   5   2      195.36      194.45      4.98 o 
   0   5   2        3.12        3.87      1.14 o 
   1   5   2      760.62      731.36     14.08 o 
   2   5   2        1.56        1.24      1.28 o 
   3   5   2      369.41      365.96      8.53 o 
   4   5   2       61.78       69.49      3.46 o 
   5   5   2       10.84       13.07      2.07 o 
   6   5   2       37.37       44.66      3.33 o 
   7   5   2        1.51       -0.01      2.16 o 
   8   5   2        2.52        6.39      2.61 o 
 -12   6   2       57.66       70.67     11.51 o 
 -11   6   2        1.89        3.90      3.66 o 
 -10   6   2       51.99       58.17      5.65 o 
  -9   6   2      111.57      102.00      6.52 o 
  -8   6   2        1.27        3.84      2.99 o 
  -7   6   2      259.07      261.89      9.99 o 
  -6   6   2      109.17      100.74      3.12 o 
  -5   6   2       35.69       32.39      1.70 o 
  -4   6   2       16.83       12.51      1.42 o 
  -3   6   2      166.28      159.20      4.41 o 
  -2   6   2       17.79       14.00      1.70 o 
  -1   6   2       45.84       42.49      2.39 o 
   0   6   2       54.09       55.56      2.90 o 
   1   6   2      272.93      256.15      6.60 o 
   2   6   2       66.08       57.47      3.11 o 
   3   6   2        0.49       -0.13      1.35 o 
   4   6   2       60.30       47.66      3.07 o 
   5   6   2       27.89       31.85      3.33 o 
   6   6   2        3.83        6.56      2.42 o 
   7   6   2        6.10        4.21      2.62 o 
 -11   7   2       45.36       48.35      6.16 o 
 -10   7   2       22.71       27.76      4.85 o 
  -9   7   2       17.82       19.18      4.33 o 
  -8   7   2        5.08        8.10      3.26 o 
  -7   7   2        0.27       -0.90      2.60 o 
  -6   7   2        0.08        0.80      2.42 o 
  -5   7   2       85.95       95.93      3.22 o 
  -4   7   2       45.51       44.05      2.32 o 
  -3   7   2      106.63      102.98      3.78 o 
  -2   7   2       31.08       31.95      2.38 o 
  -1   7   2       15.13       12.87      1.92 o 
   0   7   2        7.30        5.46      1.76 o 
   1   7   2       51.95       42.26      2.95 o 
   2   7   2        8.50        6.98      1.98 o 
   3   7   2       51.35       53.07      3.41 o 
   4   7   2        3.81        1.33      2.19 o 
   5   7   2       11.85        8.37      2.63 o 
   6   7   2        0.02        0.04      2.54 o 
 -10   8   2       12.77       23.08      5.04 o 
  -9   8   2       27.53       31.83      5.09 o 
  -8   8   2        1.84        0.59      3.27 o 
  -7   8   2        5.02        6.99      3.49 o 
  -6   8   2        1.14       -1.32      2.81 o 
  -5   8   2       23.07       23.12      2.05 o 
  -4   8   2        4.08        2.74      1.52 o 
  -3   8   2        0.09        1.26      1.35 o 
  -2   8   2       84.36       84.32      3.80 o 
  -1   8   2        7.33       10.23      1.88 o 
   0   8   2        3.82        5.75      1.79 o 
   1   8   2        0.69        2.64      1.70 o 
   2   8   2        1.61        1.33      1.96 o 
   3   8   2       82.49       98.85      5.41 o 
   4   8   2        2.47        5.41      2.54 o 
   5   8   2        0.56        1.65      2.38 o 
  -9   9   2        0.02        4.62      4.33 o 
  -8   9   2        0.56       -0.33      3.65 o 
  -7   9   2        0.01       -2.46      3.44 o 
  -6   9   2        2.30        0.92      3.54 o 
  -5   9   2       36.45       35.74      5.05 o 
  -4   9   2       96.27       95.10      4.09 o 
  -3   9   2        1.32        0.02      1.65 o 
  -2   9   2       82.32       89.42      4.23 o 
  -1   9   2        4.88        4.13      2.01 o 
   0   9   2       30.30       32.26      3.30 o 
   1   9   2       78.03       87.45      4.64 o 
   2   9   2        3.17        3.73      2.42 o 
   3   9   2        5.94        4.67      3.00 o 
   4   9   2        8.59       16.25      3.84 o 
  -7  10   2       23.20       20.94      5.45 o 
  -6  10   2       13.76       14.82      4.88 o 
  -5  10   2        9.66        3.98      4.35 o 
  -4  10   2       60.11       57.20      3.54 o 
  -3  10   2       11.33        7.93      2.36 o 
  -2  10   2        7.95       10.72      2.48 o 
  -1  10   2       11.73       14.14      2.88 o 
   0  10   2        0.79        3.40      2.41 o 
   1  10   2       66.43       71.44      5.15 o 
  -3  11   2       67.31       63.45      5.02 o 
   2 -13   3        0.67       -1.96      2.30 o 
   3 -13   3        6.70       11.95      2.43 o 
  -2 -12   3        0.28        4.76      2.45 o 
  -1 -12   3        2.09        5.43      2.42 o 
   0 -12   3        7.96        9.39      2.32 o 
   1 -12   3        0.68        3.75      1.70 o 
   2 -12   3       11.62        9.30      2.15 o 
   3 -12   3       30.01       27.91      2.80 o 
   4 -12   3        2.13        4.04      1.74 o 
   5 -12   3        5.14        1.70      2.00 o 
   6 -12   3        5.19        2.34      2.09 o 
   7 -12   3        2.21        8.03      4.41 o 
  -4 -11   3        4.94        4.60      2.62 o 
  -3 -11   3        4.97        9.59      2.66 o 
  -2 -11   3       17.61       17.72      2.73 o 
  -1 -11   3        6.78        3.79      1.90 o 
   0 -11   3       27.01       31.47      2.75 o 
   1 -11   3        8.02        8.17      1.99 o 
   2 -11   3        3.10        1.81      1.52 o 
   3 -11   3       10.05        8.56      1.81 o 
   4 -11   3       19.43       18.55      2.41 o 
   5 -11   3       14.90       19.27      2.30 o 
   6 -11   3       36.09       35.12      2.86 o 
   7 -11   3       24.71       26.28      4.98 o 
   8 -11   3       72.47       66.67      6.61 o 
  -6 -10   3        0.87       -0.29      2.57 o 
  -5 -10   3        2.05        9.37      2.27 o 
  -4 -10   3       34.91       29.02      3.27 o 
  -3 -10   3       24.85       25.21      2.87 o 
  -2 -10   3       66.21       76.07      4.12 o 
  -1 -10   3       10.74        5.72      1.81 o 
   0 -10   3       57.30       56.23      3.09 o 
   1 -10   3       24.17       25.89      2.37 o 
   2 -10   3       13.27        9.88      1.65 o 
   3 -10   3       23.79       20.08      1.95 o 
   4 -10   3       33.93       36.32      2.53 o 
   5 -10   3      107.17      109.64      4.23 o 
   6 -10   3       73.36       78.44      3.59 o 
   7 -10   3       43.07       39.27      2.88 o 
   8 -10   3        9.29       12.42      3.86 o 
   9 -10   3      141.68      149.77      8.57 o 
  -7  -9   3        0.02        5.09      2.48 o 
  -6  -9   3       12.68       12.59      2.81 o 
  -5  -9   3        0.00        4.28      2.21 o 
  -4  -9   3       91.17      104.01      4.94 o 
  -3  -9   3       87.42       92.30      4.51 o 
  -2  -9   3       30.68       30.49      2.37 o 
  -1  -9   3       31.81       31.83      2.27 o 
   0  -9   3        0.00       -0.26      1.04 o 
   1  -9   3      156.85      147.34      4.48 o 
   2  -9   3       31.40       28.05      1.95 o 
   3  -9   3        7.15        5.50      1.35 o 
   4  -9   3        5.42        4.59      2.37 o 
   5  -9   3       18.55       18.91      2.00 o 
   6  -9   3        6.53        2.89      1.30 o 
   7  -9   3        0.13       -0.54      1.27 o 
   8  -9   3        8.35        7.03      1.78 o 
   9  -9   3       41.67       45.48      5.10 o 
  10  -9   3       81.91       81.04      6.55 o 
  -8  -8   3       22.09       23.03      3.50 o 
  -7  -8   3       11.75        8.96      2.44 o 
  -6  -8   3       62.50       52.75      3.85 o 
  -5  -8   3        0.93        4.58      1.82 o 
  -4  -8   3        0.00       -0.98      1.44 o 
  -3  -8   3       68.03       59.90      3.43 o 
  -2  -8   3      112.07      111.19      3.67 o 
  -1  -8   3        0.85        0.44      0.99 o 
   0  -8   3       63.71       61.20      2.71 o 
   1  -8   3        0.43        1.68      0.98 o 
   2  -8   3      128.82      130.09      3.82 o 
   3  -8   3      165.64      172.44      4.60 o 
   4  -8   3        9.85       11.19      1.48 o 
   5  -8   3        6.38        5.33      1.27 o 
   6  -8   3        7.12        6.91      1.41 o 
   7  -8   3       11.24       14.11      1.75 o 
   8  -8   3      167.43      155.61      4.83 o 
   9  -8   3       45.37       38.31      4.51 o 
  10  -8   3       34.45       32.51      4.71 o 
  11  -8   3        5.29        9.62      3.90 o 
   9  -3   7        0.88        0.20      5.26 o 
   8  -3   7       50.55       35.14      5.31 o 
   7  -3   7       28.31       46.64      9.25 o 
  -6  -7   3       98.28      103.06      4.71 o 
  -5  -7   3      134.73      135.18      5.10 o 
  -4  -7   3       12.03       18.17      2.03 o 
  -3  -7   3       86.45       91.89      3.05 o 
   2  -3   7       36.72       34.71      2.55 o 
  -2  -7   3       20.10       23.90      1.65 o 
   1  -3   7      134.31      125.71      4.66 o 
  -1  -7   3       73.45       73.72      2.47 o 
   0  -7   3       10.88        9.77      1.31 o 
   1  -7   3        7.17        4.22      1.05 o 
  -1  -3   7       37.86       34.73      6.15 o 
   2  -7   3       13.47        9.10      1.37 o 
  -2  -3   7      743.46      803.50     30.38 o 
  -3  -3   7      157.54      153.02     10.74 o 
  -7  -3   7       74.21       69.93      6.88 o 
  10  -3   6        3.82        6.32      3.73 o 
   9  -3   6       11.65       11.35      3.65 o 
   8  -3   6       27.55       27.05      3.15 o 
   7  -3   6       17.87       15.15      2.65 o 
   6  -3   6       38.01       34.06      2.78 o 
   5  -3   6      176.75      162.06      4.75 o 
   4  -3   6       25.06       22.20      1.98 o 
   3  -3   6       44.58       44.50      2.19 o 
   2  -3   6       65.65       55.79      2.22 o 
   1  -3   6      266.08      278.43      5.55 o 
   0  -3   6      108.10      118.36      3.89 o 
  -1  -3   6      352.66      362.75      8.68 o 
  -2  -3   6      284.24      280.05      6.96 o 
  -3  -3   6      132.31      119.34      2.97 o 
  -4  -3   6      291.60      283.94      6.51 o 
  -5  -3   6       30.27       44.74      4.50 o 
  -6  -3   6      296.19      296.01     12.30 o 
  -7  -3   6      100.16      102.93      3.43 o 
  -8  -3   6       14.76        7.79      2.11 o 
 -10  -3   6       17.10       14.97      6.21 o 
 -11  -3   6       25.70       25.81      7.24 o 
  11  -3   5       33.92       33.26      5.62 o 
  10  -3   5       27.33       37.17      3.60 o 
   9  -3   5      138.32      144.25      5.36 o 
   8  -3   5        7.60       10.53      2.43 o 
   7  -3   5      157.07      155.49      5.97 o 
   6  -3   5      164.43      164.28      5.81 o 
   5  -3   5      117.78      107.94      4.45 o 
   4  -3   5      301.13      303.65      8.17 o 
   3  -3   5        0.54        1.43      1.08 o 
   2  -3   5      444.18      469.97      7.56 o 
   1  -3   5      399.12      421.84      6.75 o 
   0  -3   5      275.09      293.00      7.04 o 
  -1  -3   5      589.11      683.11     12.40 o 
  -2  -3   5      661.99      669.86      9.21 o 
  -3  -3   5      256.42      266.23      7.12 o 
  -4  -3   5      250.19      266.41      5.11 o 
  -5  -3   5      140.23      143.76      3.38 o 
  -6  -3   5      109.18      106.37      2.89 o 
  -7  -3   5       67.54       69.81      2.37 o 
  -8  -3   5       17.34       12.23      1.96 o 
  -9  -3   5       64.59       58.92      3.09 o 
 -10  -3   5       42.93       55.10      7.14 o 
 -11  -3   5        3.51        7.31      6.80 o 
  11  -3   4       60.73       66.70      4.25 o 
  10  -3   4       27.58       20.50      2.97 o 
   9  -3   4       20.70       22.96      3.31 o 
   8  -3   4       15.90       12.96      2.05 o 
   7  -3   4       10.59       12.39      1.91 o 
   6  -3   4      598.30      635.25     12.19 o 
   5  -3   4      168.07      168.49      4.27 o 
   4  -3   4       15.42       13.71      1.38 o 
   3  -3   4      313.93      321.92      5.61 o 
   2  -3   4     1256.00     1404.18     20.44 o 
   1  -3   4       12.51       15.50      0.80 o 
   0  -3   4     1214.52     1192.00     17.16 o 
  -1  -3   4     1028.95     1211.83     16.75 o 
  -2  -3   4     1636.46     1696.03     21.45 o 
  -3  -3   4      355.19      397.76      5.09 o 
  -4  -3   4      224.11      215.97      3.31 o 
  -5  -3   4      943.40      907.13     15.48 o 
  -6  -3   4       48.13       46.89      2.19 o 
  -7  -3   4      308.04      332.76      8.02 o 
  -8  -3   4      193.30      198.88      5.72 o 
  -9  -3   4       36.72       38.98      2.73 o 
 -10  -3   4       36.47       34.85      6.12 o 
 -11  -3   4       21.07       26.81      6.40 o 
 -12  -3   4       37.24       23.19      7.46 o 
  12  -3   3        7.09       15.61      8.23 o 
  11  -3   3       13.29       13.91      2.65 o 
  10  -3   3       20.90       17.61      2.44 o 
   9  -3   3       12.65       11.64      1.98 o 
   8  -3   3      372.78      387.92      8.44 o 
   7  -3   3      258.73      259.53      6.11 o 
   6  -3   3      438.85      418.19      8.44 o 
   5  -3   3      378.64      403.71      8.04 o 
   4  -3   3       11.92       14.67      1.14 o 
   3  -3   3      796.49      877.30     13.27 o 
   2  -3   3      430.95      432.50      5.58 o 
   1  -3   3      506.07      503.60      6.66 o 
   0  -3   3     5665.60     5906.54     67.16 o 
  -1  -3   3      876.78      961.92     12.33 o 
  -2  -3   3      297.40      309.19      3.96 o 
  -3  -3   3      667.61      714.45     11.33 o 
  -4  -3   3       18.46       17.92      1.27 o 
  -5  -3   3      272.59      284.85      6.76 o 
  -6  -3   3      765.28      753.59     15.75 o 
  -7  -3   3      232.47      232.41      6.23 o 
  -8  -3   3      464.06      499.32     11.57 o 
  -9  -3   3        8.88       12.98      2.23 o 
 -10  -3   3       25.08       36.28      3.07 o 
 -11  -3   3       17.32       28.94      6.11 o 
  12  -3   2       21.51       25.90      8.22 o 
  11  -3   2       24.00       28.51      7.21 o 
  10  -3   2       30.06       28.12      2.76 o 
   9  -3   2      182.12      190.09      5.28 o 
   8  -3   2      304.85      303.11      6.92 o 
   7  -3   2      209.25      236.18      5.60 o 
   6  -3   2       65.85       62.39      2.42 o 
   5  -3   2      699.56      711.93     12.81 o 
   4  -3   2      391.36      410.87      6.46 o 
   3  -3   2      642.45      672.99      8.38 o 
   2  -3   2     1645.58     1560.32     20.70 o 
   1  -3   2     1350.82     1306.74     17.33 o 
   0  -3   2     4330.62     4282.88     48.80 o 
  -1  -3   2      666.29      662.94      7.99 o 
  -2  -3   2        4.38        7.07      0.75 o 
  -3  -3   2      458.84      439.86      6.63 o 
  -4  -3   2      452.91      432.81      9.45 o 
  -5  -3   2      678.37      697.48     14.61 o 
  -6  -3   2      417.07      448.33      8.60 o 
  -7  -3   2      194.87      198.18      4.75 o 
  -8  -3   2      208.83      215.96      6.55 o 
  -9  -3   2       14.18        9.74      2.46 o 
 -10  -3   2       64.59       53.93      3.84 o 
 -11  -3   2       71.92       96.20      9.02 o 
  12  -3   1       50.09       56.61      9.24 o 
  11  -3   1       10.89       15.94      6.06 o 
  10  -3   1       67.03       66.52      3.25 o 
   9  -3   1        5.78        6.76      1.84 o 
   8  -3   1      141.29      143.22      4.12 o 
   7  -3   1      198.30      189.02      4.66 o 
   6  -3   1     1377.80     1402.82     24.02 o 
   5  -3   1     1172.61     1214.61     17.23 o 
   4  -3   1      759.17      775.47     11.23 o 
   3  -3   1      891.11      922.16     12.72 o 
   2  -3   1     2791.97     2789.41     39.64 o 
   1  -3   1      900.08      907.51     12.38 o 
   0  -3   1     1541.03     1479.25     30.94 o 
  -1  -3   1       48.90       50.13      2.34 o 
  -2  -3   1      137.17      132.96      4.01 o 
  -3  -3   1      234.51      215.61      5.81 o 
  -4  -3   1      384.70      406.30     10.11 o 
  -5  -3   1      111.73      102.57      3.19 o 
  -6  -3   1      212.45      197.96      4.83 o 
  -7  -3   1       52.78       43.05      2.55 o 
  -8  -3   1       93.15       76.13      3.93 o 
  -9  -3   1       49.08       42.81      3.54 o 
 -10  -3   1       22.93       25.69      3.55 o 
 -11  -3   1       26.67       24.30      4.05 o 
 -12   3   0       19.79       18.50      7.97 o 
 -11   3   0       12.46       18.65      4.37 o 
 -10   3   0      126.04      121.45      6.51 o 
  -9   3   0       61.18       56.80      2.78 o 
  -8   3   0       55.69       46.17      2.45 o 
  -7   3   0      389.76      390.99      6.37 o 
  -6   3   0      145.29      148.45      2.95 o 
  -5   3   0      186.94      230.80      5.44 o 
  -4   3   0      655.20      658.77     13.28 o 
  -3   3   0      253.89      254.32      5.61 o 
  -2   3   0      780.81      826.49     25.62 o 
  -1   3   0      246.40      234.61      6.07 o 
   0   3   0     1739.78     1731.68     36.24 o 
   1   3   0      128.32      141.37      6.20 o 
   3   3   0       65.63       64.89      3.98 o 
   4   3   0      110.45      115.06      4.32 o 
   5   3   0      247.49      240.50      7.26 o 
   6   3   0        4.39        7.13      3.59 o 
   7   3   0      141.17      134.81      6.23 o 
   8   3   0      123.06      106.11      7.92 o 
   9   3   0       75.64       69.94      4.55 o 
  10   3   0        3.90        1.27      3.54 o 
  11   3   0        7.36       11.77      4.33 o 
 -12   3   1        2.85        4.24      5.16 o 
 -11   3   1       48.29       49.01      5.40 o 
 -10   3   1       98.98       86.02      8.11 o 
  -9   3   1       47.27       46.02      6.34 o 
  -8   1   3       24.47       28.55      3.04 o 
  -7   1   3       67.77       62.38      3.72 o 
  -6   1   3       32.02       19.83      2.43 o 
  -5   1   3      194.47      192.96      6.32 o 
  -4   1   3       74.98       73.23      2.62 o 
  -3   1   3        1.58        2.18      0.39 o 
  -2   1   3       20.02       21.53      0.71 o 
  -1   1   3       24.73       19.23      0.73 o 
  -1   3   1       14.65       10.67      2.32 o 
   1   1   3       46.17       36.69      1.22 o 
   2   1   3      297.28      343.04      6.79 o 
   3   1   3        5.30        7.18      1.05 o 
   4   1   3       13.45       14.37      1.29 o 
   5   1   3       72.28       69.04      2.65 o 
   6   1   3        3.43        3.80      1.19 o 
   7   3   1        3.22        2.94      4.21 o 
   7   1   3        0.40        0.48      1.16 o 
   8   3   1       35.87       33.93      6.22 o 
   9   3   1        5.54        5.37      5.86 o 
  10   3   1       19.87       16.50      7.65 o 
 -12   2   3        0.90        2.74      4.28 o 
 -11   2   3       12.78       12.60      3.33 o 
 -10   2   3        0.34        1.04      2.45 o 
  -9   2   3      108.90      123.47      6.10 o 
  -8   2   3      145.49      135.04      6.09 o 
  -7   2   3      124.99      130.34      5.66 o 
  -6   2   3      158.93      177.94      6.48 o 
  -5   2   3      131.87      147.99      5.55 o 
  -4   2   3        3.71        2.40      1.40 o 
  -3   2   3      643.07      760.13     10.86 o 
  -2   2   3      815.36      925.18     11.99 o 
  -1   2   3       50.63       61.69      1.51 o 
   0   2   3     1449.57     1586.04     23.40 o 
   1   2   3       14.11       16.90      1.35 o 
   2   2   3        0.31        1.11      0.83 o 
   3   2   3      353.06      356.35      7.49 o 
   4   2   3       38.71       36.54      2.10 o 
   5   2   3      215.56      221.43      5.61 o 
   6   2   3      192.76      187.00      5.30 o 
   7   2   3       17.52       16.00      2.18 o 
   8   2   3       56.94       49.43      3.18 o 
   9   2   3        0.52        2.71      2.11 o 
  10   2   3       18.17       26.62      3.89 o 
 -12   3   3       71.65       75.44      6.06 o 
 -11   3   3       15.80       10.36      3.38 o 
 -10   3   3      240.18      253.80      9.72 o 
  -9   3   3        6.16        8.75      2.79 o 
  -8   3   3      327.11      320.33     10.55 o 
  -7   3   3       86.11       90.61      4.84 o 
  -6   3   3        1.80        0.85      1.61 o 
  -5   3   3       78.07       70.72      3.99 o 
  -4   3   3       89.08       92.21      1.83 o 
  -3   3   3      267.56      276.67      4.58 o 
  -2   3   3      144.64      142.19      2.81 o 
  -1   3   3      127.46      142.03      4.09 o 
   0   3   3      249.15      278.63      6.23 o 
   1   3   3      318.28      328.17      7.15 o 
   2   3   3       68.44       72.24      2.81 o 
   3   3   3      580.24      594.42     11.76 o 
   4   3   3        1.21        1.90      1.12 o 
   5   3   3       37.31       34.85      2.41 o 
   6   3   3      102.18      112.35      4.28 o 
   7   3   3        7.20        6.81      2.03 o 
   8   3   3        1.68        1.89      2.03 o 
   9   3   3        1.57        1.72      2.51 o 
 -12   4   3       46.57       45.82      5.63 o 
 -11   4   3       15.76       18.55      4.13 o 
 -10   4   3       88.94       88.96      6.04 o 
  -9   4   3       17.73       20.57      3.80 o 
  -8   4   3       54.10       58.82      4.49 o 
  -7   4   3      329.81      314.11     10.60 o 
  -6   4   3      150.29      161.26      6.83 o 
  -5   4   3      176.71      159.84      3.71 o 
  -4   4   3       32.77       36.13      1.22 o 
  -3   4   3        0.10        2.16      0.64 o 
  -2   4   3       80.25       78.00      2.70 o 
  -1   4   3       87.69       98.64      3.22 o 
   0   4   3      297.40      283.46      7.37 o 
   1   4   3      152.12      171.98      4.85 o 
   2   4   3        5.68        6.17      1.40 o 
   3   4   3       58.26       63.46      3.10 o 
   4   4   3      109.11      109.64      4.25 o 
   5   4   3        0.48       -1.12      1.37 o 
   6   4   3       66.89       72.96      3.89 o 
   7   4   3        0.05       -1.86      1.86 o 
   8   4   3        0.92       -0.47      2.20 o 
   9   4   3       32.30       40.00      4.46 o 
 -12   5   3        2.46        2.87      4.32 o 
 -11   5   3       42.42       43.89      5.57 o 
 -10   5   3       12.57        5.52      3.42 o 
  -9   5   3      308.93      330.73     11.81 o 
  -8   5   3      109.26      107.93      6.36 o 
  -7   5   3      194.93      186.28      7.98 o 
  -6   5   3      111.13      102.04      2.84 o 
  -5   5   3       61.64       57.46      2.06 o 
  -4   5   3      339.96      352.25      7.42 o 
  -3   5   3        0.22        1.69      1.08 o 
  -2   5   3       32.77       30.91      1.98 o 
  -1   5   3       47.93       46.35      2.37 o 
   0   5   3       54.91       55.84      2.73 o 
   1   5   3       94.53       80.15      3.35 o 
   2   5   3        5.48        9.82      1.77 o 
   3   5   3        3.60        2.43      1.53 o 
   4   5   3      106.47      109.12      4.54 o 
   5   5   3       33.70       31.74      3.06 o 
   6   5   3        2.47        5.86      2.19 o 
   7   5   3       22.05       26.78      3.85 o 
   8   5   3        0.10        2.43      3.02 o 
 -11   6   3       11.79        4.61      4.12 o 
 -10   6   3       19.96       23.50      4.57 o 
  -9   6   3       11.80       13.08      3.93 o 
  -8   6   3       23.14       18.90      3.99 o 
  -7   6   3        0.94       -0.75      2.63 o 
  -6   6   3       14.00        6.79      2.67 o 
  -5   6   3       27.76       26.37      1.69 o 
  -4   6   3      129.13      124.92      3.86 o 
  -3   6   3      116.40      110.19      3.71 o 
  -2   6   3       30.70       40.86      2.57 o 
  -1   6   3       62.68       58.66      2.95 o 
   0   6   3       56.10       59.47      3.13 o 
   1   6   3        2.20       -0.13      1.32 o 
   2   6   3       33.44       26.57      2.59 o 
   3   6   3      120.38      116.56      4.65 o 
   4   6   3       11.37        5.16      1.84 o 
   5   6   3       51.02       43.65      3.97 o 
   6   6   3        1.32        3.73      2.86 o 
   7   6   3        8.29        5.64      3.18 o 
 -11   7   3       55.34       59.18     11.57 o 
 -10   7   3        2.71        5.69      3.99 o 
  -9   7   3        2.14        0.56      3.49 o 
  -8   7   3       18.20       17.13      4.21 o 
  -7   7   3        0.09        2.54      2.89 o 
  -6   7   3        0.07        2.96      2.85 o 
  -5   7   3       33.86       28.30      2.04 o 
  -4   7   3       16.93       23.52      2.12 o 
  -3   7   3       56.53       51.53      2.89 o 
  -2   7   3       76.61       85.84      3.72 o 
  -1   7   3        0.25        3.76      1.53 o 
   0   7   3        1.23        2.15      1.71 o 
   1   7   3       74.04       71.47      3.81 o 
   2   7   3       25.97       21.21      2.68 o 
   3   7   3      138.80      149.98      5.74 o 
   4   7   3        3.36        4.53      2.30 o 
   5   7   3       10.38       11.48      3.08 o 
   6   7   3        5.93        8.14      7.13 o 
 -10   8   3       72.98       72.90      7.50 o 
  -9   8   3        0.11        5.10      4.11 o 
  -8   8   3        0.81        1.75      3.38 o 
  -7   8   3        0.18        3.81      3.39 o 
  -6   8   3        2.44        4.14      3.26 o 
  -5   8   3       10.68        6.93      3.53 o 
  -4   8   3       30.95       25.32      2.43 o 
  -3   8   3       30.16       36.25      2.78 o 
  -2   8   3       38.52       46.52      3.14 o 
  -1   8   3       48.60       51.36      3.39 o 
   0   8   3       14.49       11.87      2.14 o 
   1   8   3       78.64       78.31      4.32 o 
   2   8   3        1.87        2.05      2.19 o 
   3   8   3       21.03       16.31      3.22 o 
   4   8   3       30.49       27.61      4.44 o 
  -8   9   3        7.39        1.90      4.47 o 
  -7   9   3       42.10       53.86      6.58 o 
  -6   9   3       31.84       31.87      5.51 o 
  -5   9   3       50.31       59.29      6.26 o 
  -4   9   3       84.52       90.20      7.25 o 
  -3   9   3       11.44        8.36      2.27 o 
  -2   9   3       20.92       20.02      2.96 o 
  -1   9   3       42.82       45.53      3.80 o 
   0   9   3        1.35        2.10      2.23 o 
   1   9   3       81.20       96.94      5.16 o 
   2   9   3       14.55       13.79      3.81 o 
  -6  10   3        0.25       -0.48      4.44 o 
  -5   2  11        4.84       21.00     12.33 o 
  -5  10   3        8.10        6.89      4.56 o 
  -4  10   3        4.38       -3.97      4.48 o 
  -3  10   3       89.25       95.49      8.19 o 
  -1   2  11       80.39       87.05      8.18 o 
   0 -13   4        4.79        5.13      2.13 o 
   1 -13   4        0.17        2.01      2.09 o 
   2 -13   4       17.07       24.89      3.17 o 
   3 -13   4        5.73        9.46      2.43 o 
   4 -13   4        9.98        8.47      4.68 o 
   5 -13   4       19.59       14.13      3.49 o 
  -3 -12   4       18.46       26.15      3.50 o 
  -2 -12   4       22.52       22.09      3.31 o 
  -1 -12   4        0.74       -0.35      1.93 o 
   0 -12   4       17.58       11.89      2.55 o 
   1 -12   4       11.86       10.43      2.14 o 
   2 -12   4        3.95        3.30      1.85 o 
   3 -12   4       34.20       30.65      2.74 o 
   4 -12   4        3.58        0.19      3.36 o 
   5 -12   4        0.00        0.60      1.72 o 
   6 -12   4       38.77       42.72      3.45 o 
   7 -12   4        0.04        5.28      4.08 o 
  -5 -11   4        6.46        8.40      2.95 o 
  -4 -11   4       25.51       29.03      3.46 o 
  -3 -11   4        2.11        4.87      2.06 o 
  -2 -11   4       65.84       69.22      3.99 o 
  -1 -11   4       22.57       21.31      2.75 o 
   0 -11   4       23.40       22.70      2.45 o 
   1 -11   4        3.89        4.41      1.43 o 
   2 -11   4        0.17       -0.66      1.49 o 
   3 -11   4        3.85        3.88      1.71 o 
   4 -11   4       37.14       37.99      2.95 o 
   5 -11   4       11.51       12.12      2.03 o 
   6 -11   4       28.87       32.08      2.92 o 
   7 -11   4       14.41       14.57      2.33 o 
   8 -11   4       11.26       12.79      4.28 o 
  -6 -10   4       33.60       32.67      3.93 o 
  -5 -10   4        0.88        4.45      2.15 o 
  -4 -10   4       64.12       65.88      4.21 o 
  -3 -10   4       23.95       21.65      2.72 o 
  -2 -10   4       63.58       62.83      3.69 o 
  -1 -10   4       75.34       79.81      3.52 o 
   0 -10   4       38.59       33.81      2.45 o 
   1 -10   4      128.75      130.43      4.35 o 
   2 -10   4       18.14       16.10      1.68 o 
   3 -10   4       19.43       23.94      2.11 o 
   4 -10   4      158.98      143.66      4.80 o 
   5 -10   4        8.46        6.33      1.69 o 
   6 -10   4       63.83       59.04      3.19 o 
   7 -10   4       16.40       20.89      2.24 o 
   8 -10   4       11.00       12.27      2.08 o 
   9 -10   4       85.02       83.07      6.51 o 
  -7  -9   4       11.19       11.57      2.68 o 
  -6  -9   4       18.43       15.60      2.71 o 
  -5  -9   4        1.08        1.84      1.81 o 
  -4  -9   4       37.23       41.03      3.22 o 
  -3  -9   4      109.31      113.33      4.68 o 
  -2  -9   4       18.02       17.38      1.88 o 
  -1  -9   4       75.65       67.65      2.99 o 
   0  -9   4       27.54       29.91      2.20 o 
   1  -9   4      187.70      179.64      4.90 o 
   2  -9   4      153.15      136.33      4.12 o 
   3  -9   4      100.73       89.79      5.15 o 
   4  -9   4        0.98        2.83      1.19 o 
   5  -9   4       26.23       22.50      2.13 o 
   6  -9   4       15.00       11.10      1.68 o 
   7  -9   4        8.49        4.62      1.64 o 
   8  -9   4       84.34       73.51      3.39 o 
   9  -9   4        4.89       -0.78      2.97 o 
  10  -9   4       72.10       82.10      6.38 o 
   8  -4   8       20.53       18.49      5.04 o 
   7  -4   8       37.25       27.82      4.12 o 
  -6  -8   4        7.92        8.76      2.38 o 
   6  -4   8       23.05        5.69      7.35 o 
  -5  -8   4       64.82       65.02      3.78 o 
  -4  -8   4       23.15       21.14      2.46 o 
  -3  -8   4      103.93      108.68      4.37 o 
   2  -4   8       40.81       33.33      2.53 o 
  -2  -8   4       43.95       42.72      2.19 o 
  -1  -8   4        0.14        0.07      0.85 o 
   0  -8   4      192.98      174.94      4.59 o 
   1  -8   4        8.78        7.82      1.39 o 
  -2  -4   8      120.90      108.03      9.80 o 
   3  -8   4        0.89        0.10      0.97 o 
  -4  -4   8      117.59      120.72      9.97 o 
   9  -4   7        6.52       10.23      3.50 o 
   8  -4   7       31.08       25.98      3.35 o 
   7  -4   7       24.27       18.91      2.84 o 
   6  -4   7      325.64      318.94      7.66 o 
   5  -4   7       32.62       31.82      2.50 o 
   4  -4   7       62.14       53.50      2.80 o 
   3  -4   7      139.63      130.66      3.68 o 
   2  -4   7       20.77       19.19      1.63 o 
   1  -4   7      361.79      369.85      7.15 o 
   0  -4   7      129.75      126.71      4.61 o 
  -1  -4   7       42.06       36.39      2.33 o 
  -2  -4   7      261.89      245.54      6.55 o 
  -3  -4   7       85.28       85.13      2.53 o 
  -4  -4   7       25.28       27.38      1.84 o 
  -5  -4   7       57.75       62.53      3.50 o 
  -6  -4   7        5.55        6.86      3.85 o 
 -10  -4   7       31.16       39.46      7.25 o 
 -11  -4   7        9.36        6.66      7.14 o 
  10  -4   6        3.57        3.47      3.24 o 
   9  -4   6      106.17      102.48      4.74 o 
   8  -4   6       15.16       15.94      2.69 o 
   7  -4   6       16.64       15.43      2.90 o 
   6  -4   6       32.98       28.04      2.38 o 
   5  -4   6       70.48       62.46      3.48 o 
   4  -4   6       47.51       44.24      2.33 o 
   3  -4   6       27.00       29.42      1.66 o 
   2  -4   6      109.46      111.23      2.69 o 
   1  -4   6       18.78       14.10      1.02 o 
   0  -4   6       45.91       38.02      2.15 o 
  -1  -4   6      731.87      782.63     16.55 o 
  -2  -4   6      487.91      514.82      7.38 o 
  -3  -4   6      490.83      517.74      8.80 o 
  -4  -4   6       67.02       76.51      2.46 o 
  -5  -4   6      480.28      490.46      8.04 o 
  -6  -4   6       93.19       89.00      2.70 o 
  -7  -4   6       99.51       82.92      3.28 o 
  -8  -4   6       62.54       66.81      3.17 o 
  -9  -4   6       32.44       30.37      5.55 o 
 -10  -4   6       29.96       27.14      6.35 o 
 -11  -4   6        4.48        3.29      6.69 o 
  11  -4   5       85.66      101.96      4.94 o 
  10  -4   5       19.75       18.94      3.00 o 
   9  -4   5        9.67        9.46      2.47 o 
   8  -4   5       16.93       18.50      2.41 o 
   7  -4   5       71.31       73.27      3.19 o 
   6  -4   5      271.40      266.56      6.35 o 
   5  -4   5       11.98       12.74      1.60 o 
   4  -4   5      135.81      126.41      3.61 o 
   3  -4   5       14.97        8.29      1.12 o 
   2  -4   5      170.66      164.22      3.32 o 
   1  -4   5      370.24      429.69      6.89 o 
   0  -4   5      150.11      148.51      2.82 o 
  -1  -4   5     1055.92     1131.40     16.49 o 
  -2  -4   5      179.53      185.31      3.61 o 
  -3  -4   5      126.04      134.47      2.83 o 
  -4  -4   5       62.23       73.99      2.13 o 
  -5  -4   5      337.53      326.50      7.52 o 
  -6  -4   5       83.33       82.10      3.01 o 
  -7  -4   5      171.01      175.19      5.11 o 
  -8  -4   5      181.41      201.33      5.90 o 
  -9  -4   5       37.79       41.28      2.90 o 
 -10  -4   5       87.11      104.02      8.35 o 
 -11  -4   5        2.10        1.72      5.94 o 
  11  -4   4        0.05       -0.39      2.95 o 
  10  -4   4       29.58       28.62      2.84 o 
   9  -4   4       45.54       49.49      2.97 o 
   8  -4   4      506.81      539.66     11.16 o 
   7  -4   4      147.40      151.29      4.40 o 
   6  -4   4      130.27      123.53      3.68 o 
   5  -4   4      457.70      421.63      8.47 o 
   4  -4   4       52.94       40.66      1.88 o 
   3  -4   4      379.18      390.37      6.58 o 
   2  -4   4      174.80      198.02      3.71 o 
   1  -4   4      156.42      179.21      3.07 o 
   0  -4   4      487.37      482.64      8.09 o 
  -1  -4   4      263.78      256.80      5.24 o 
  -2  -4   4      271.26      304.41      5.73 o 
  -3  -4   4      405.38      418.01      6.68 o 
  -4  -4   4       38.36       36.69      1.79 o 
  -5  -4   4      584.29      560.46     11.96 o 
  -6  -4   4      174.81      178.68      5.07 o 
  -7  -4   4       87.27       82.52      3.37 o 
  -8  -4   4      524.43      529.85     12.25 o 
  -9  -4   4       48.91       52.77      3.12 o 
 -10  -4   4       48.21       42.39      3.19 o 
 -11  -4   4        0.07       -2.41      5.02 o 
  12  -4   3       55.81       63.52     10.04 o 
  11  -4   3       14.00       18.86      4.14 o 
  10  -4   3       39.14       37.50      3.26 o 
   9  -4   3       57.92       53.29      2.89 o 
   8  -4   3      210.83      206.70      5.44 o 
   7  -4   3      447.91      465.40      9.56 o 
   6  -4   3       55.79       60.46      2.47 o 
   5  -4   3      562.70      542.82     10.20 o 
   4  -4   3      231.52      224.88      4.98 o 
   3  -4   3      329.97      347.68      6.77 o 
   2  -4   3     2314.40     2270.49     32.57 o 
   1  -4   3      590.52      731.36     10.10 o 
   0  -4   3      829.25      934.38     12.64 o 
  -1  -4   3        7.33        9.61      0.77 o 
  -2  -4   3      760.34      889.85     12.03 o 
  -3  -4   3      258.90      264.75      6.24 o 
  -4  -4   3       18.36       24.75      1.76 o 
  -5  -4   3      150.05      137.39      4.26 o 
  -6  -4   3      726.27      746.89     15.95 o 
  -7  -4   3       17.16       13.57      2.11 o 
  -8  -4   3       13.30       13.66      2.33 o 
  -9  -4   3       32.12       24.48      2.88 o 
 -10  -4   3       41.18       30.50      3.39 o 
 -11  -4   3       61.54       65.99      7.75 o 
  12  -4   2       26.59       27.12      8.57 o 
  11  -4   2        4.17        4.53      6.66 o 
  10  -4   2       60.19       57.07      3.31 o 
   9  -4   2      124.01      124.38      4.24 o 
   8  -4   2      102.92       91.80      3.37 o 
   7  -4   2      184.38      190.86      4.86 o 
   6  -4   2      547.30      581.32     11.08 o 
   5  -4   2      367.78      376.73      7.53 o 
   4  -4   2      847.09      884.05     15.52 o 
   3  -4   2      654.94      724.28     10.59 o 
   2  -4   2     2018.84     2184.19     28.78 o 
   1  -4   2      377.89      436.10      5.97 o 
   0  -4   2       10.47       15.81      0.90 o 
  -1  -4   2      301.19      312.62      6.47 o 
  -2  -4   2      250.19      285.64      7.39 o 
  -3  -4   2      273.08      295.36     11.03 o 
  -4  -4   2       11.15        9.61      1.72 o 
  -5  -4   2      204.70      198.18      5.66 o 
  -6  -4   2      329.30      355.02      8.84 o 
  -7  -4   2      116.23      109.22      4.49 o 
  -8  -4   2       39.07       35.40      3.26 o 
  -9  -4   2      108.93      105.50      4.99 o 
 -10  -4   2       23.78       20.87      3.62 o 
 -11  -4   2       38.93       42.25      4.48 o 
  12  -4   1       23.16       22.13      8.32 o 
  11  -4   1       18.44       14.18      4.28 o 
 -11  -1   4       29.94       32.28      5.49 o 
  10  -4   1       75.09       67.37      5.50 o 
 -10  -1   4       95.89      104.02      7.60 o 
   9  -4   1       64.71       66.66      3.17 o 
   8  -4   1       47.44       50.94      2.67 o 
   7  -4   1      294.07      315.67      6.84 o 
   6  -4   1      155.26      156.95      4.09 o 
   5  -4   1       55.17       63.59      2.35 o 
   4  -4   1       21.95       22.77      1.52 o 
   3  -4   1      624.95      658.38     13.33 o 
   2  -4   1      881.06      941.38     13.03 o 
  -1  -1   4      254.95      257.74      3.36 o 
   1  -4   1      193.11      196.45      5.45 o 
   0  -4   1      866.61      841.03     18.73 o 
  -3  -4   1       51.60       57.24      3.56 o 
  -4  -4   1        2.13        0.53      1.73 o 
  -5  -4   1      328.10      321.64     13.01 o 
  -6  -4   1       96.63       89.21      6.51 o 
  -7  -4   1      179.57      157.09      9.04 o 
  -8  -4   1       30.76       20.31      5.00 o 
  -9  -4   1       46.98       64.55      4.50 o 
 -10  -4   1       17.44       24.85      4.09 o 
 -11  -4   1       27.66       30.34      5.00 o 
 -12   4   0       14.70       30.79      7.66 o 
 -12   0   4        6.02        4.26      4.36 o 
 -11   4   0        9.26       11.06      6.32 o 
 -10   4   0       90.39       76.47      7.61 o 
  -9   4   0        9.98       12.28      2.45 o 
  -8   0   4      102.08       95.98      4.71 o 
  -8   4   0      104.84      106.59      7.64 o 
  -7   0   4        1.33        1.30      1.70 o 
  -6   0   4      153.39      146.56      5.45 o 
  -5   0   4       46.10       41.63      2.65 o 
  -4   0   4      283.01      323.36      5.31 o 
  -3   0   4       10.14        6.92      0.57 o 
  -2   0   4       72.33       86.75      1.52 o 
  -2   4   0       42.04       58.31      3.84 o 
  -1   0   4      593.62      587.65      7.73 o 
   2   0   4       17.67       23.72      1.33 o 
   3   0   4       93.13       90.56      2.73 o 
   4   0   4      543.17      548.76     10.44 o 
   5   0   4      122.05      120.93      3.60 o 
   6   0   4        5.40        4.47      1.27 o 
   7   0   4       44.32       43.89      2.51 o 
   8   0   4       43.44       40.39      2.60 o 
   8   4   0       42.95       47.28      6.71 o 
   9   4   0       19.48       22.84      6.58 o 
  10   4   0       13.00       11.31      7.23 o 
 -12   1   4        0.01       -2.74      4.33 o 
 -11   1   4       20.94       23.17      3.87 o 
 -10   1   4        1.82        2.01      2.58 o 
  -9   1   4      108.95      105.89      5.41 o 
  -8   1   4      360.04      334.83     10.53 o 
  -7   1   4       26.94       28.11      2.95 o 
  -6   1   4       47.98       42.77      3.02 o 
  -5   1   4       67.78       77.00      3.77 o 
  -4   1   4        3.80        5.53      1.53 o 
  -3   1   4        1.55        1.49      0.32 o 
  -2   1   4     1806.90     1904.43     23.80 o 
  -1   1   4      186.33      198.38      3.20 o 
   0   1   4      275.87      287.72      5.11 o 
   1   1   4       25.46       23.28      1.24 o 
   2   1   4       65.14       65.82      2.40 o 
   3   1   4       51.59       42.36      2.04 o 
   4   1   4       68.78       64.04      2.62 o 
   5   1   4       45.49       38.55      2.21 o 
   6   1   4      257.53      261.34      6.53 o 
   7   1   4        0.99        1.95      1.51 o 
   8   1   4       73.79       74.44      3.69 o 
   9   1   4        0.32        1.93      1.91 o 
  10   1   4       79.86       81.17      5.15 o 
 -12   2   4       30.54       23.22      5.94 o 
 -11   2   4        0.01       -0.83      2.83 o 
 -10   2   4      172.84      171.78      7.70 o 
  -9   2   4       15.37       17.72      3.40 o 
  -8   2   4      181.96      174.02      7.18 o 
  -7   2   4        4.55        6.81      2.27 o 
  -6   2   4       76.68       87.18      4.51 o 
  -5   2   4       42.47       50.16      3.28 o 
  -4   2   4        0.33        1.19      0.54 o 
  -3   2   4      239.88      264.06      4.34 o 
  -2   2   4      471.74      498.41      8.21 o 
  -1   2   4       91.28       90.41      2.76 o 
   0   2   4       65.67       60.80      2.38 o 
   1   2   4      467.24      464.35      9.32 o 
   2   2   4      355.66      359.55      7.71 o 
   3   2   4      380.49      365.92      7.99 o 
   4   2   4        1.63        1.08      1.04 o 
   5   2   4      107.19      101.74      3.81 o 
   6   2   4      153.57      156.28      5.06 o 
   7   2   4        5.73        1.25      1.60 o 
   8   2   4        0.14        2.89      1.94 o 
   9   2   4       10.86       13.97      3.15 o 
 -12   3   4       45.09       37.85      5.21 o 
 -11   3   4        9.36       12.10      3.80 o 
 -10   3   4      163.17      165.11      7.80 o 
  -9   3   4       12.04       10.08      2.91 o 
  -8   3   4       80.35       81.82      5.14 o 
  -7   3   4       42.99       43.45      3.85 o 
  -6   3   4       75.72       78.02      4.52 o 
  -5   3   4       80.84       76.87      4.28 o 
  -4   3   4       85.62       85.53      1.86 o 
  -3   3   4       99.28       90.01      2.10 o 
  -2   3   4       40.43       41.31      1.92 o 
  -1   3   4      121.15      133.07      3.81 o 
   0   3   4       65.59       61.58      2.57 o 
   1   3   4      149.01      154.85      4.50 o 
   2   3   4       13.66       15.19      1.73 o 
   3   3   4      187.72      179.05      5.21 o 
   4   3   4      132.18      133.65      4.52 o 
   5   3   4        9.07        7.80      1.92 o 
   6   3   4       15.02       10.58      2.12 o 
   7   3   4        0.03        3.15      2.02 o 
   8   3   4        1.02       -0.99      2.23 o 
   9   3   4       27.51       33.67      4.37 o 
 -12   4   4        1.26        2.83      3.78 o 
 -11   4   4       50.10       40.33      5.35 o 
 -10   4   4       60.93       61.82      5.42 o 
  -9   4   4      236.01      230.12      9.40 o 
  -8   4   4       37.10       43.03      4.27 o 
  -7   4   4      228.00      230.99      8.92 o 
  -6   4   4        0.04        1.32      2.17 o 
  -5   4   4      210.15      208.96      4.66 o 
  -4   4   4        9.99        9.24      0.89 o 
  -3   4   4        0.16        0.35      0.89 o 
  -2   4   4        1.52        1.70      1.02 o 
  -1   4   4        2.73        2.95      1.02 o 
   0   4   4       54.08       55.07      2.77 o 
   1   4   4        0.98        2.04      1.31 o 
   2   4   4        0.44        1.01      1.29 o 
   3   4   4       18.13       20.30      2.23 o 
   4   4   4       59.08       53.65      3.24 o 
   5   4   4       28.09       26.22      2.81 o 
   6   4   4        0.02        1.73      2.04 o 
   7   4   4       41.72       39.06      4.12 o 
   8   4   4       22.02       26.65      3.93 o 
 -11   5   4       48.47       56.21      6.10 o 
 -10   5   4        6.02        6.49      3.36 o 
  -9   5   4       52.06       51.02      5.09 o 
  -8   5   4      137.14      138.67      7.38 o 
  -7   5   4       24.18       26.19      3.93 o 
  -6   5   4       32.36       30.03      3.76 o 
  -5   5   4       24.22       24.54      1.67 o 
  -4   5   4      107.76      113.44      3.56 o 
  -3   5   4       43.54       39.18      2.28 o 
  -2   5   4        0.95        0.94      1.19 o 
  -1   5   4        0.02       -0.50      1.16 o 
   0   5   4       25.85       20.31      2.05 o 
   1   5   4        0.12       -1.45      1.45 o 
   2   5   4        6.82        7.60      1.91 o 
   3   5   4       88.75       93.24      4.31 o 
   4   5   4       10.03       15.72      2.16 o 
   5   5   4       57.34       57.63      3.92 o 
   6   5   4        0.50        1.22      2.43 o 
   7   5   4        0.07        2.17      2.80 o 
 -11   6   4       10.95        9.33      4.66 o 
 -10   6   4       12.25        6.67      3.89 o 
  -9   6   4        1.68        2.42      3.18 o 
  -8   6   4       13.10        8.43      3.44 o 
  -7   6   4        0.31        2.10      2.70 o 
  -6   6   4        1.81        1.58      2.65 o 
  -5   6   4      181.78      175.80      4.76 o 
  -4   6   4       29.46       26.23      2.17 o 
  -3   6   4      170.11      183.37      5.28 o 
  -2   6   4       12.94       16.38      2.14 o 
  -1   6   4       13.42        6.40      1.82 o 
   0   6   4        0.32       -0.61      1.41 o 
   1   6   4       62.37       59.03      3.51 o 
   2   6   4       14.87       13.13      2.41 o 
   3   6   4      155.31      162.68      5.77 o 
   4   6   4        8.51       14.98      2.82 o 
   5   6   4       10.24       15.18      3.39 o 
   6   6   4       23.34       25.94      3.60 o 
 -10   7   4       56.02       59.82      6.92 o 
  -9   7   4        0.87        6.25      4.40 o 
  -8   7   4        0.15        3.88      3.50 o 
  -7   7   4        4.41        7.40      3.64 o 
  -6   7   4        0.41        2.36      3.13 o 
  -5   7   4       73.23       78.04      6.01 o 
  -4   7   4       25.66       30.99      2.53 o 
  -3   7   4        0.84       -0.84      1.55 o 
  -2   7   4       76.82       82.71      3.72 o 
  -1   7   4       13.53       17.19      2.37 o 
   0   7   4        8.43        9.21      2.09 o 
   1   7   4       21.63       19.81      2.80 o 
   2   7   4        1.62        4.04      2.15 o 
   3   7   4       17.78       21.08      3.14 o 
   4   7   4       41.29       42.15      4.47 o 
  -9   8   4        9.86       11.50      5.17 o 
  -8   8   4       66.05       72.69      7.16 o 
  -7   8   4       38.19       36.00      5.65 o 
  -6   8   4       30.17       36.73      5.62 o 
  -5   8   4       19.43       25.29      4.98 o 
  -4   8   4       70.81       71.19      6.38 o 
  -3   8   4       40.40       35.97      3.08 o 
  -2   8   4       13.68       18.97      2.55 o 
  -1   8   4       14.69       15.71      2.92 o 
   0   8   4        2.65        0.42      4.03 o 
   1   8   4       69.82       80.65      4.58 o 
   2   8   4       37.59       36.05      4.04 o 
   3   8   4       20.85       17.68      3.96 o 
   3   3   9       40.03       55.20      7.75 o 
  -7   9   4       60.78       67.10      7.15 o 
  -6   9   4        3.06        5.43      4.41 o 
  -5   9   4        3.20        1.69      4.32 o 
  -5   3  10        3.22       10.66     11.90 o 
  -4   9   4       28.61       33.58      5.86 o 
  -3   9   4       67.94       77.59      7.48 o 
  -1   3  10      102.27       97.49      7.64 o 
   0   3  10       61.89       72.49      7.22 o 
  -1 -13   5        3.75        5.97      2.49 o 
   0 -13   5       15.23       16.37      3.19 o 
   1 -13   5        0.91        6.18      2.19 o 
   2 -13   5       10.40       15.81      2.79 o 
   3 -13   5       16.43       22.08      4.99 o 
   4 -13   5       11.14        6.56      2.28 o 
   5 -13   5        8.86       10.42      2.58 o 
  -3 -12   5        1.04        1.78      2.11 o 
  -2 -12   5       66.14       68.70      4.57 o 
  -1 -12   5       40.10       43.00      3.58 o 
   0 -12   5       14.46       13.12      2.51 o 
   1 -12   5       19.72       18.21      2.04 o 
   2 -12   5        0.05        0.84      1.57 o 
   3 -12   5       30.73       40.80      4.96 o 
   4 -12   5       30.60       28.70      3.09 o 
   5 -12   5        3.22        4.86      2.04 o 
   6 -12   5       42.27       48.49      3.53 o 
   7 -12   5        0.00       -0.96      1.94 o 
  -5 -11   5        0.43        4.64      2.32 o 
  -4 -11   5       52.85       56.82      4.23 o 
  -3 -11   5       70.01       74.65      4.32 o 
  -2 -11   5       45.57       38.94      3.51 o 
  -1 -11   5       20.31       19.32      2.37 o 
   0 -11   5        1.16       -1.32      1.37 o 
   1 -11   5        3.41        0.95      1.35 o 
   2 -11   5       77.93       71.71      3.39 o 
   3 -11   5        0.43       -0.18      2.69 o 
   4 -11   5      116.14      115.59      4.53 o 
   5 -11   5       41.06       37.32      2.93 o 
   6 -11   5       23.35       18.95      2.34 o 
   7 -11   5       35.71       37.25      3.12 o 
   8 -11   5        2.95        1.75      1.97 o 
  -7 -10   5        0.60        4.60      2.59 o 
  -6 -10   5       25.93       28.98      3.40 o 
  -5 -10   5        0.93       -1.82      1.82 o 
  -4 -10   5       74.86       71.49      4.24 o 
  -3 -10   5       96.39       97.51      4.68 o 
  -2 -10   5       22.88       25.54      2.61 o 
  -1 -10   5       64.68       55.49      2.84 o 
   0 -10   5        8.38        8.26      1.54 o 
   1 -10   5      216.73      229.12      5.97 o 
   2 -10   5       63.25       66.56      3.00 o 
   3 -10   5       13.31        9.99      1.59 o 
   4 -10   5       27.31       25.30      2.39 o 
   5 -10   5       25.32       29.59      2.34 o 
   6 -10   5        2.70        0.98      1.41 o 
   7 -10   5        4.91        4.73      1.39 o 
   8 -10   5       64.88       68.94      3.57 o 
   9 -10   5       16.65       18.92      4.53 o 
   8  -5   9        1.06        8.70     10.47 o 
   7  -5   9       16.03       25.10     10.27 o 
  -6  -9   5        9.67       13.09      2.53 o 
   6  -5   9        7.68        1.01      7.60 o 
  -5  -9   5       61.80       50.79      3.54 o 
  -4  -9   5       55.66       62.83      3.64 o 
  -3  -9   5      154.53      155.16      5.49 o 
  -2  -9   5        6.84        9.39      1.43 o 
  -1  -9   5       35.25       26.28      1.95 o 
   0  -9   5      193.50      191.22      5.04 o 
   0  -5   9      314.73      312.81     16.61 o 
   1  -9   5      157.39      153.33      4.38 o 
   2  -9   5       96.56      107.40      3.57 o 
  -2  -5   9      221.54      228.04     13.42 o 
  -3  -5   9       38.68       20.72      7.55 o 
  -4  -5   9       46.61       33.26      7.85 o 
   9  -5   8       16.41       21.69      3.99 o 
   8  -5   8       36.19       35.39      3.76 o 
   7  -5   8       12.78        9.79      2.93 o 
   6  -5   8       65.56       58.21      3.29 o 
   5  -5   8       36.94       31.42      2.44 o 
   4  -5   8       67.76       57.38      2.72 o 
   3  -5   8        1.87        0.75      1.49 o 
   2  -5   8      114.68      109.15      3.33 o 
   1  -5   8      211.85      219.48      6.67 o 
   0  -5   8      169.50      165.08      5.65 o 
  -1  -5   8       85.52       82.57      3.57 o 
  -2  -5   8       93.29       87.04      3.93 o 
  -3  -5   8       50.58       32.99      2.78 o 
  -4  -5   8      153.35      133.35      3.63 o 
  -5  -5   8       25.03       27.75      2.97 o 
  -6  -5   8       43.90       41.84      3.30 o 
   9  -5   7       32.36       36.70      3.48 o 
   8  -5   7        4.75        5.08      3.45 o 
   7  -5   7        2.90        5.48      2.16 o 
   6  -5   7       14.15       12.57      2.12 o 
   5  -5   7      110.18       93.64      3.48 o 
   4  -5   7      111.47      112.52      3.54 o 
   3  -5   7      174.45      158.54      4.20 o 
   2  -5   7       30.40       29.18      1.56 o 
   1  -5   7       72.64       78.01      2.39 o 
   0  -5   7      337.60      359.03      8.87 o 
  -1  -5   7      345.72      349.94      8.77 o 
  -2  -5   7      229.44      239.57      4.23 o 
  -3  -5   7      324.54      324.06      5.63 o 
  -4  -5   7        2.19        0.91      1.57 o 
  -5  -5   7      542.63      529.69     13.15 o 
  -6  -5   7       20.39       20.36      2.12 o 
  -7  -5   7       67.04       69.11      3.29 o 
  -8  -5   7       72.15       75.98      3.58 o 
  -9  -5   7       52.64       57.30      6.50 o 
 -10  -5   7       68.22       78.89      8.23 o 
  10  -5   6        4.58        6.66      3.68 o 
   9  -5   6       15.23       14.44      2.78 o 
   8  -5   6       15.01       11.18      2.42 o 
   7  -5   6      328.69      339.06      7.92 o 
   6  -5   6       61.66       55.88      2.87 o 
   5  -5   6      439.01      437.08      9.03 o 
   4  -5   6      128.37      130.29      3.79 o 
   3  -5   6      228.17      242.11      5.49 o 
   2  -5   6      352.20      381.82      6.47 o 
   1  -5   6       53.64       43.54      1.57 o 
   0  -5   6      897.04      932.38     13.88 o 
  -1  -5   6      437.00      444.72      7.17 o 
  -2  -5   6      123.73      125.43      2.92 o 
  -3  -5   6       57.69       56.24      2.38 o 
  -4  -5   6      129.38      127.68      2.89 o 
  -5  -5   6      189.44      196.26      5.36 o 
  -6  -5   6      224.74      231.80      6.23 o 
  -7  -5   6       15.43       10.92      1.94 o 
  -8  -5   6      246.59      244.18      6.90 o 
  -9  -5   6        4.58        6.23      2.22 o 
 -10  -5   6       53.86       46.68      6.94 o 
 -11  -5   6        2.11        5.31      6.49 o 
  11  -5   5        1.82        6.44      3.57 o 
  10  -5   5       46.70       51.30      3.48 o 
   9  -5   5       54.81       54.92      3.24 o 
   8  -5   5      233.12      245.37      6.48 o 
   7  -5   5      181.22      174.87      4.99 o 
   6  -5   5      156.17      154.10      4.45 o 
   5  -5   5      108.81       97.27      3.24 o 
   4  -5   5      107.85      105.46      3.19 o 
   3  -5   5      102.54       99.71      2.95 o 
   2  -5   5       44.49       33.30      1.42 o 
   1  -5   5       48.17       37.48      1.41 o 
   0  -5   5      578.79      510.61      8.09 o 
  -1  -5   5       29.97       30.61      1.18 o 
  -2  -5   5       41.69       32.75      1.20 o 
  -3  -5   5       59.90       56.50      1.63 o 
  -4  -5   5      120.20      123.30      3.78 o 
  -5  -5   5      134.62      124.07      3.96 o 
  -6  -5   5      193.09      198.29      5.57 o 
  -7  -5   5      118.31      107.37      3.97 o 
  -8  -5   5      197.29      199.27      6.05 o 
  -9  -5   5       31.47       30.28      2.73 o 
 -10  -5   5       48.13       50.04      6.91 o 
 -11  -5   5        1.44       -1.74      6.22 o 
  11  -5   4        1.25        4.30      4.03 o 
  10  -5   4      111.16      126.07      4.75 o 
   9  -5   4       29.51       26.48      2.41 o 
   8  -5   4      198.59      215.89      5.89 o 
   7  -5   4      256.45      261.72      6.41 o 
   6  -5   4       81.82       80.24      2.99 o 
   5  -5   4      384.18      395.47      8.13 o 
   4  -5   4       86.78       93.78      2.92 o 
   3  -5   4      164.03      158.79      3.88 o 
   2  -5   4      129.43      127.71      2.85 o 
   1  -5   4      625.87      772.88     11.82 o 
   0  -5   4      222.47      203.60      4.16 o 
  -1  -5   4      509.74      556.52      8.01 o 
  -2  -5   4      285.51      284.50      5.01 o 
  -3  -5   4       20.41       12.95      1.49 o 
  -4  -5   4      152.20      139.65      4.20 o 
  -5  -5   4       10.53       16.42      1.85 o 
  -6  -5   4      328.97      309.68      7.95 o 
  -7  -5   4       52.88       56.50      3.13 o 
  -8  -5   4       28.15       26.15      2.71 o 
  -9  -5   4        6.25        5.08      2.49 o 
 -10  -5   4       20.63       21.50      3.24 o 
 -11  -5   4       60.01       77.29      9.06 o 
  12  -5   3       63.76       97.04     11.19 o 
  11  -5   3        2.21        4.38      4.23 o 
  10  -5   3       69.00       71.41      3.64 o 
   9  -5   3      112.09      106.69      4.16 o 
   8  -5   3       14.29       14.29      2.03 o 
   7  -5   3       82.48       78.22      3.15 o 
   6  -5   3      142.03      152.82      4.21 o 
   5  -5   3       80.46       85.64      2.89 o 
   4  -5   3      162.98      181.08      4.35 o 
   3  -5   3      241.11      279.39      5.83 o 
   2  -5   3      764.46      819.65     14.45 o 
   1  -5   3      447.72      530.55      7.79 o 
   0  -5   3      274.52      302.16      4.84 o 
  -1  -5   3      676.11      705.27     11.14 o 
  -2  -5   3      420.70      457.49      7.49 o 
  -3  -5   3        0.34        1.16      1.43 o 
  -4  -5   3      425.41      409.94      9.54 o 
  -5  -5   3      196.27      185.77      5.55 o 
  -6  -5   3      172.43      172.47      5.56 o 
  -7  -5   3      224.37      217.26      6.75 o 
  -8  -5   3       11.65       16.34      2.92 o 
  -9  -5   3      164.33      161.05      6.29 o 
 -10  -5   3       15.98       19.99      3.76 o 
  12  -5   2       18.96       33.70      6.21 o 
  11  -5   2       34.61       32.01      5.28 o 
  10  -5   2       64.53       62.72      5.49 o 
   9  -5   2       25.69       25.08      2.54 o 
   8  -5   2      115.37       99.96      3.67 o 
   7  -5   2       97.10       93.93      3.37 o 
   6  -5   2      285.24      270.99      6.13 o 
   5  -5   2       48.55       57.75      2.36 o 
   4  -5   2      334.56      325.33      7.51 o 
   3  -5   2      579.45      549.64     11.67 o 
   2  -5   2      185.59      196.19      4.96 o 
   1  -5   2      547.14      545.31     10.01 o 
   0  -5   2      117.49      126.72      4.62 o 
  -2  -5   2      336.75      310.47     12.45 o 
  -3  -5   2      138.98      102.07      4.84 o 
  -5  -5   2      262.96      221.18     10.41 o 
  -6  -5   2       10.36       10.04      4.09 o 
  -7  -5   2       59.73       61.56      3.86 o 
  -8  -5   2       33.59       30.60      3.41 o 
  -9  -5   2       31.88       32.84      3.97 o 
 -10  -5   2        6.09        8.48      3.82 o 
  12  -5   1       30.11       22.22      7.65 o 
 -12  -1   5       39.82       37.35      6.61 o 
 -11  -1   5       10.86       11.95      4.30 o 
  11  -5   1        6.47        8.14      6.53 o 
  10  -5   1       35.89       30.28      6.87 o 
   9  -5   1       17.92       11.35      2.52 o 
   8  -5   1      227.48      215.72      6.03 o 
  -7  -1   5        4.62        5.55      0.91 o 
   7  -5   1       73.79       69.63      6.35 o 
   6  -5   1       88.93       89.25      6.50 o 
  -6  -1   5      153.39      163.56      2.91 o 
  -5  -1   5       20.08       16.14      0.80 o 
  -4  -1   5      100.65      104.66      1.87 o 
   4  -5   1       82.86       76.69      5.21 o 
   3  -5   1      437.67      421.59     15.21 o 
  -2  -1   5      180.59      212.80      3.18 o 
   2  -5   1      420.86      474.67     16.56 o 
  -1  -1   5       10.77        8.31      0.54 o 
   0  -1   5        3.43        4.04      0.57 o 
   2  -1   5       10.82       11.40      0.93 o 
   3  -1   5      301.96      301.82      6.26 o 
  -8  -5   1       72.90       74.01      8.01 o 
  -9  -5   1       20.46        7.83      6.28 o 
 -10  -5   1       22.34       13.68      8.39 o 
 -11   0   5        2.89        4.63      3.58 o 
 -10   0   5       36.41       37.48      3.97 o 
  -9   0   5        5.58        6.44      2.63 o 
  -8   0   5      455.64      476.33     13.43 o 
  -7   0   5       33.24       33.10      3.05 o 
  -6   0   5       44.31       33.07      2.77 o 
  -5   0   5       83.47       81.43      3.79 o 
  -4   0   5       14.82       20.67      0.72 o 
  -3   0   5      968.79     1029.95     13.24 o 
  -2   0   5       24.56       27.78      0.93 o 
  -1   0   5      611.87      644.57      8.61 o 
   0   0   5       10.89       11.33      0.92 o 
   1   0   5       11.92       11.14      0.97 o 
   2   0   5        3.62        5.18      1.04 o 
   3   0   5       13.53       13.69      1.40 o 
   4   0   5        4.87        3.87      1.13 o 
   5   0   5       68.51       67.20      2.89 o 
   6   0   5      303.55      309.55      7.35 o 
   7   0   5       27.06       27.14      2.34 o 
   8   0   5       50.37       46.20      3.14 o 
   9   0   5        2.38        2.50      2.05 o 
  10   0   5       62.41       59.33      4.68 o 
 -12   1   5       21.32       10.38      5.00 o 
 -11   1   5        2.20        2.84      3.03 o 
 -10   1   5       92.00       94.75      5.62 o 
  -9   1   5        1.11        1.25      2.33 o 
  -8   1   5      126.71      133.13      6.17 o 
  -7   1   5      180.62      184.44      6.97 o 
  -6   1   5       53.78       59.58      3.75 o 
  -5   1   5      719.62      746.08     18.69 o 
  -4   1   5       12.32       10.66      0.62 o 
  -3   1   5      354.73      391.75      5.89 o 
  -2   1   5      559.23      572.68      7.89 o 
  -1   1   5        9.82        6.43      0.84 o 
   0   1   5      127.04      132.70      3.07 o 
   1   1   5       11.20        9.89      1.25 o 
   2   1   5       16.83       19.68      1.62 o 
   3   1   5      133.01      142.28      4.19 o 
   4   1   5       47.18       44.62      2.41 o 
   5   1   5       62.29       57.51      2.85 o 
   6   1   5      113.91      112.63      4.19 o 
   7   1   5        1.36        2.81      1.69 o 
   8   1   5       29.78       39.22      3.26 o 
   9   1   5       24.73       25.48      3.23 o 
 -12   2   5       29.70       36.27      6.67 o 
 -11   2   5        0.00        1.69      3.17 o 
 -10   2   5      190.26      186.13      8.23 o 
  -9   2   5       23.34       28.79      3.99 o 
  -8   2   5       12.11       10.58      2.88 o 
  -7   2   5      276.92      269.05      9.22 o 
  -6   2   5       56.33       53.26      3.84 o 
  -5   2   5      507.52      491.51     13.66 o 
  -4   2   5       31.89       33.67      1.08 o 
  -3   2   5       22.74       18.13      1.00 o 
  -2   2   5      683.52      722.73     13.33 o 
  -1   2   5       54.58       59.57      2.43 o 
   0   2   5       97.03       94.05      3.11 o 
   1   2   5      128.82      116.97      3.73 o 
   2   2   5       14.63       11.63      1.67 o 
   3   2   5      448.12      453.30      9.75 o 
   4   2   5       80.22       72.56      3.34 o 
   5   2   5       45.13       38.69      2.74 o 
   6   2   5        0.18        0.01      1.55 o 
   7   2   5        1.73        1.63      1.82 o 
   8   2   5        0.42        0.94      2.06 o 
 -12   3   5        3.99        4.98      4.27 o 
 -11   3   5       18.26       16.07      4.48 o 
 -10   3   5       78.50       78.02      5.79 o 
  -9   3   5      105.46       95.99      6.02 o 
  -8   3   5        2.10       -0.80      2.33 o 
  -7   3   5      278.75      311.89     10.56 o 
  -6   3   5       14.76       18.15      2.87 o 
  -5   3   5      268.60      281.71      5.85 o 
  -4   3   5       33.91       37.45      1.32 o 
  -3   3   5        1.71        0.90      0.87 o 
  -2   3   5       28.63       24.71      1.76 o 
  -1   3   5       55.42       52.42      2.37 o 
   0   3   5       81.75       87.15      3.37 o 
   1   3   5      359.45      356.01      8.15 o 
   2   3   5        2.10        1.76      1.28 o 
   3   3   5       58.60       54.47      3.07 o 
   4   3   5       22.02       24.88      2.40 o 
   5   3   5       96.17       90.24      4.29 o 
   6   3   5        0.47        2.72      1.86 o 
   7   3   5       46.44       44.79      3.70 o 
   8   3   5       21.64       26.17      3.88 o 
 -11   4   5       24.62       30.26      5.17 o 
 -10   4   5        0.34       -0.98      3.03 o 
  -9   4   5      128.50      129.46      7.22 o 
  -8   4   5      107.53      123.34      6.77 o 
  -7   4   5      279.49      272.71     10.18 o 
  -6   4   5        4.39        5.47      2.49 o 
  -5   4   5       43.64       33.09      1.84 o 
  -4   4   5       54.55       55.26      2.46 o 
  -3   4   5       30.22       32.97      1.97 o 
  -2   4   5        0.70        1.17      1.04 o 
  -1   4   5        0.36        0.47      1.05 o 
   0   4   5        0.01        1.45      1.19 o 
   1   4   5       15.12       16.47      2.11 o 
   2   4   5       23.18       20.44      2.38 o 
   3   4   5       36.08       33.20      2.97 o 
   4   4   5      105.92      100.97      4.76 o 
   5   4   5        8.26        7.29      2.27 o 
   6   4   5       21.90       21.57      3.11 o 
   7   4   5        1.46        1.62      2.74 o 
 -11   5   5       16.70       20.31      5.13 o 
 -10   5   5       29.77       34.69      5.13 o 
  -9   5   5       16.35       12.87      3.88 o 
  -8   5   5       28.30       24.25      4.35 o 
  -7   5   5        0.11        3.92      2.72 o 
  -6   5   5       17.25       13.62      3.39 o 
  -5   5   5       32.52       26.94      3.68 o 
  -4   5   5      151.82      138.54      4.30 o 
  -3   5   5        4.96        3.31      1.44 o 
  -2   5   5        0.26        1.93      1.24 o 
  -1   5   5       52.57       42.25      2.77 o 
   0   5   5       24.47       19.65      2.27 o 
   1   5   5       29.28       36.10      3.06 o 
   2   5   5        4.33        6.41      2.13 o 
   3   5   5      142.59      152.97      5.83 o 
   4   5   5        4.95        6.42      2.23 o 
   5   5   5        5.51       12.67      2.79 o 
   6   5   5       33.40       30.53      4.26 o 
 -10   6   5       65.67       75.25      6.89 o 
  -9   6   5        0.97        5.58      3.80 o 
  -8   6   5        1.97        0.49      3.55 o 
  -7   6   5       25.39       35.42      4.81 o 
  -6   6   5       18.88       18.47      4.10 o 
  -5   6   5      106.51      120.03      7.05 o 
  -4   6   5        3.56        2.89      1.52 o 
  -3   6   5        0.06        0.23      1.55 o 
  -2   6   5      107.43      109.94      4.28 o 
  -1   6   5        0.12        0.57      1.55 o 
   0   6   5       19.37       24.63      2.72 o 
   1   6   5       12.69       14.33      2.52 o 
   2   6   5        4.58        2.96      2.16 o 
   3   6   5       17.28       18.93      3.06 o 
   4   6   5       31.98       36.83      4.33 o 
   5   6   5        1.89        6.55      3.25 o 
  -9   7   5        5.96        4.50      4.32 o 
  -8   7   5       15.99       17.03      5.14 o 
  -7   7   5       40.66       45.34      5.66 o 
  -6   7   5        1.02        3.84      3.33 o 
  -5   7   5       35.72       45.18      5.57 o 
  -4   7   5       85.32       78.64      6.45 o 
  -3   7   5        0.86        5.35      1.89 o 
  -2   7   5        5.86        6.04      2.17 o 
  -1   7   5        0.21        3.30      1.79 o 
   0   7   5        7.26        6.03      2.35 o 
   1   7   5       67.74       72.86      4.38 o 
   2   7   5       19.65       17.45      3.03 o 
   3   7   5        5.73        8.44      2.99 o 
  -8   8   5        1.68       -7.63      7.63 o 
  -7   8   5       39.62       44.56      6.28 o 
  -6   8   5        0.94       -1.26      3.91 o 
  -5   4   9        3.67       -4.58     11.26 o 
  -5   8   5        3.80        3.18      4.18 o 
  -4   8   5       43.94       47.24      6.32 o 
  -3   8   5       33.63       28.62      5.57 o 
  -1   4   9       79.98       75.83      7.16 o 
   0   4   9       35.65       42.25      6.68 o 
   1   4   9       77.07       89.21      8.39 o 
  -4   9   5        9.93        8.43      9.32 o 
  -1 -13   6       18.23       19.32      3.14 o 
   0 -13   6       14.87       14.04      2.56 o 
   1 -13   6       13.60       13.04      2.28 o 
   2 -13   6        1.45        6.87      5.70 o 
   3 -13   6       54.92       54.80      3.98 o 
   4 -13   6       47.15       50.19      3.83 o 
   5 -13   6        5.12        8.87      2.41 o 
  -4 -12   6       39.36       45.65      4.09 o 
  -3 -12   6       18.62       18.49      3.21 o 
  -2 -12   6       40.25       49.56      3.87 o 
  -1 -12   6        5.39        5.68      2.06 o 
   0 -12   6        0.34        3.41      1.73 o 
   1 -12   6       20.86       26.89      2.63 o 
   2 -12   6       17.13       16.22      3.89 o 
   3 -12   6        8.61       11.98      2.45 o 
   4 -12   6       38.09       36.65      3.08 o 
   5 -12   6       18.59       16.97      2.76 o 
   6 -12   6       18.95       19.18      2.70 o 
   7 -12   6        0.07       -1.80      1.80 o 
  -5 -11   6        7.63        5.25      2.46 o 
  -4 -11   6       12.31       12.11      2.54 o 
  -3 -11   6       82.11       85.93      4.56 o 
  -2 -11   6       18.73       15.70      2.57 o 
  -1 -11   6        6.76        6.23      1.93 o 
   0 -11   6       74.49       67.60      3.09 o 
   1 -11   6       40.79       45.78      2.73 o 
   2 -11   6      100.39       95.23      5.75 o 
   3 -11   6        0.09        1.42      1.50 o 
   4 -11   6       39.34       37.12      2.88 o 
   5 -11   6        1.90        4.35      1.81 o 
   6 -11   6        4.73        7.60      1.82 o 
   7 -11   6       17.98       21.62      2.50 o 
   8 -11   6        0.31        1.54      1.93 o 
   7  -6  10       43.53       53.26     12.02 o 
   6  -6  10       26.41       26.34      9.91 o 
  -3 -10   6       23.86       19.83      2.56 o 
  -2 -10   6       28.25       17.43      2.24 o 
   0 -10   6       10.51        7.88      1.52 o 
  -1  -6  10       36.02       24.53      8.39 o 
  -2  -6  10       73.68       85.17      9.46 o 
  -3  -6  10      100.87       96.16     11.21 o 
  -4  -6  10       19.54       21.81      8.49 o 
   8  -6   9        7.93       18.38      4.91 o 
   7  -6   9        2.48        3.84      3.90 o 
   6  -6   9       14.40       13.25      3.65 o 
   5  -6   9       47.68       51.05      4.12 o 
   4  -6   9        6.90        7.33      2.95 o 
   3  -6   9       24.20       23.54      3.14 o 
   2  -6   9       85.21       73.17      4.47 o 
   1  -6   9      158.05      159.88      5.76 o 
   0  -6   9      107.47       93.81      4.70 o 
  -1  -6   9       18.86       17.52      2.54 o 
  -2  -6   9       32.20       26.14      2.87 o 
  -3  -6   9       46.92       47.10      3.28 o 
  -4  -6   9       23.65       19.35      2.65 o 
  -5  -6   9       16.89       17.06      2.86 o 
  -6  -6   9       36.24       35.37      3.63 o 
  -7  -6   9       24.85       23.74      3.56 o 
   9  -6   8        5.00       11.70      3.24 o 
   8  -6   8       15.81       15.80      3.02 o 
   7  -6   8        0.96        6.90      2.50 o 
   6  -6   8        5.67        4.83      2.12 o 
   5  -6   8       14.92       10.24      2.09 o 
   4  -6   8      240.83      230.74      5.79 o 
   3  -6   8      171.49      160.33      4.30 o 
   2  -6   8      112.14       94.95      3.08 o 
   1  -6   8      428.82      433.79      8.39 o 
   0  -6   8      107.12      104.47      4.25 o 
  -1  -6   8       75.90       63.37      3.43 o 
  -2  -6   8      363.76      369.35      7.29 o 
  -3  -6   8       17.27       17.02      1.74 o 
  -4  -6   8       38.49       30.45      2.20 o 
  -5  -6   8       27.75       35.72      4.10 o 
  -6  -6   8       23.99       21.56      4.42 o 
  -7  -6   8        2.60        0.83      4.24 o 
  -8  -6   8       10.62       15.90      5.65 o 
  -9  -6   8       96.96      115.30      8.93 o 
  10  -6   7        5.62        0.94      3.68 o 
   9  -6   7        6.46        7.41      2.95 o 
   8  -6   7        3.72        1.99      2.33 o 
   7  -6   7       64.97       67.32      3.41 o 
   6  -6   7       28.81       31.47      2.49 o 
   5  -6   7      271.45      285.63      6.69 o 
   4  -6   7       42.47       34.57      2.29 o 
   3  -6   7      466.25      483.03      9.54 o 
   2  -6   7        3.42        4.37      1.16 o 
   1  -6   7      100.84       97.22      2.50 o 
   0  -6   7      556.20      539.82      9.48 o 
  -1  -6   7      316.91      338.03      5.82 o 
  -2  -6   7      379.13      382.37      6.52 o 
  -3  -6   7       17.87       17.18      1.92 o 
  -4  -6   7      179.73      187.35      6.04 o 
  -5  -6   7       90.19       82.46      3.41 o 
  -6  -6   7       69.96       63.83      3.11 o 
  -7  -6   7       64.01       60.35      3.27 o 
  -8  -6   7      106.28       98.28      4.35 o 
  -9  -6   7       36.04       27.25      6.24 o 
 -10  -6   7       35.02       26.22      7.00 o 
  10  -6   6        5.20        7.80      2.66 o 
   9  -6   6        9.63       11.48      2.51 o 
   8  -6   6       78.79       81.42      3.76 o 
   7  -6   6      103.22      118.95      4.23 o 
   6  -6   6      155.54      148.94      4.56 o 
   5  -6   6       26.47       23.64      2.02 o 
   4  -6   6       83.02       89.05      3.10 o 
   3  -6   6       50.22       58.18      2.32 o 
   2  -6   6      480.84      524.01      9.97 o 
   1  -6   6      246.84      253.56      4.76 o 
   0  -6   6      463.17      516.10      8.37 o 
  -1  -6   6      291.67      295.09      6.27 o 
  -2  -6   6      280.53      259.46      5.47 o 
  -3  -6   6       54.66       57.37      1.91 o 
  -4  -6   6      102.88      103.55      3.63 o 
  -5  -6   6       20.27       17.48      1.85 o 
  -6  -6   6      252.25      273.99      7.29 o 
  -7  -6   6       87.39       81.73      3.62 o 
  -8  -6   6       61.39       60.91      3.38 o 
  -9  -6   6        5.59        0.28      2.16 o 
 -10  -6   6        3.60       12.34      5.94 o 
  11  -6   5        1.52        3.03      4.73 o 
  10  -6   5       55.55       53.67      3.58 o 
   9  -6   5        7.97        9.56      2.18 o 
   8  -6   5      209.44      214.18      6.02 o 
   7  -6   5       17.73       11.09      1.91 o 
   6  -6   5      174.96      165.55      4.71 o 
   5  -6   5      109.56       98.85      3.30 o 
   4  -6   5      218.83      207.71      5.09 o 
   3  -6   5       50.28       43.44      2.07 o 
   2  -6   5      162.49      149.07      3.82 o 
   1  -6   5      646.89      643.39     11.77 o 
   0  -6   5      724.93      808.19     15.19 o 
  -1  -6   5       78.19       69.81      2.13 o 
  -2  -6   5      201.98      185.54      5.10 o 
  -3  -6   5      140.84      141.32      2.98 o 
  -4  -6   5      152.65      141.89      4.49 o 
  -5  -6   5      278.49      294.35      7.47 o 
  -6  -6   5       65.95       61.80      3.17 o 
  -7  -6   5      214.57      233.50      6.92 o 
  -8  -6   5       10.04        7.15      2.42 o 
  -9  -6   5        8.80        9.76      2.72 o 
 -10  -6   5        7.02        6.77      3.17 o 
  11  -6   4        5.80        3.22      4.55 o 
  10  -6   4       37.41       36.71      3.25 o 
   9  -6   4       52.74       50.86      3.24 o 
   8  -6   4       47.47       47.23      2.89 o 
   7  -6   4      114.77      116.90      4.02 o 
   6  -6   4      142.76      140.33      4.22 o 
   5  -6   4      301.93      307.60      6.76 o 
   4  -6   4      115.85      125.96      3.62 o 
   3  -6   4      283.63      306.42      6.46 o 
   2  -6   4      782.26      779.96     14.08 o 
   1  -6   4      446.81      464.57     11.82 o 
   0  -6   4       26.61       18.55      1.51 o 
  -1  -6   4       15.40       15.48      1.41 o 
  -2  -6   4      183.03      186.41      3.81 o 
  -3  -6   4       29.92       30.35      2.19 o 
  -4  -6   4       60.57       60.15      3.02 o 
  -5  -6   4       85.04       79.96      3.63 o 
  -6  -6   4       28.74       35.36      2.95 o 
  -7  -6   4       16.00       11.26      2.71 o 
  -8  -6   4       21.15       19.58      3.03 o 
  -9  -6   4       82.29       81.14      4.81 o 
 -10  -6   4        4.49        6.35      3.67 o 
  11  -6   3       42.47       39.39      5.76 o 
  10  -6   3       27.80       24.17      4.73 o 
   9  -6   3      176.96      180.73      5.47 o 
  -9  -3   6       11.01        9.41      3.59 o 
   8  -6   3       25.06       22.38      2.32 o 
   7  -6   3       57.50       62.20      3.00 o 
   6  -6   3      406.69      404.29      8.53 o 
   5  -6   3       35.73       43.51      2.24 o 
   4  -6   3      496.84      502.05     11.08 o 
   3  -6   3       81.13       83.44      3.07 o 
   2  -6   3      223.05      228.87      9.39 o 
   1  -6   3      435.90      464.33     10.18 o 
   0  -6   3      106.29      113.79      4.76 o 
  -1  -6   3      162.02      172.71      5.69 o 
  -2  -6   3      102.19       92.01      6.18 o 
  -3  -6   3       32.45       32.75      4.05 o 
  -4  -6   3       18.28       17.83      4.11 o 
  -5  -6   3      263.25      236.35     11.40 o 
  -6  -6   3       65.97       55.74      6.25 o 
  -7  -6   3       15.12       23.74      3.38 o 
  -8  -6   3       45.15       42.81      4.11 o 
  -9  -6   3       17.76       20.76      3.77 o 
 -10  -6   3        6.00        4.14      4.00 o 
  12  -6   2       21.84       17.88      6.52 o 
 -12  -2   6       37.76       44.62      6.98 o 
 -11  -2   6        4.94       10.18      3.98 o 
  11  -6   2       65.65       63.82      8.60 o 
  10  -6   2       41.89       35.51      7.25 o 
 -10  -2   6       62.36       66.70      6.11 o 
   9  -6   2       19.50       21.45      2.89 o 
  -9  -2   6       29.61       30.19      4.57 o 
   8  -6   2      160.79      141.44      4.87 o 
   7  -6   2       64.95       53.01      3.01 o 
  -6  -2   6      116.27      120.98      2.81 o 
   6  -6   2      145.14      160.98      8.93 o 
   5  -6   2       38.49       25.47      4.47 o 
  -5  -2   6       52.80       46.61      1.38 o 
  -4  -2   6        4.02        3.88      0.58 o 
   4  -6   2       23.55       29.92      4.04 o 
  -3  -2   6       50.47       50.07      1.33 o 
   3  -6   2      643.93      656.11     22.35 o 
  -2  -2   6       78.69       81.84      2.79 o 
  -1  -2   6        5.63        4.93      0.92 o 
   0  -2   6       94.21       88.45      3.08 o 
   3  -2   6       98.98      112.27      3.20 o 
  -3  -6   2      321.90      257.08     10.48 o 
   4  -2   6        5.53        6.42      1.15 o 
   5  -2   6       33.28       35.39      2.10 o 
   6  -2   6        9.68       11.66      1.60 o 
   7  -2   6       49.09       41.65      2.59 o 
  -8  -6   2      123.08      102.42      9.51 o 
  -9  -6   2        8.63       15.61      7.62 o 
 -10  -6   2       53.76       76.91     11.13 o 
 -12  -1   6        0.64        4.13      4.31 o 
 -11  -1   6        0.01        3.35      3.91 o 
  -9  -1   6       28.22       28.43      3.24 o 
  -8  -1   6       70.87       70.37      4.17 o 
  -7  -1   6       22.22       20.69      2.57 o 
  -6  -1   6       60.30       58.23      1.44 o 
  -5  -1   6      296.19      296.96      4.75 o 
  -4  -1   6       14.93       14.55      0.76 o 
  -3  -1   6       66.92       58.68      1.65 o 
  -2  -1   6       64.74       78.90      1.84 o 
  -1  -1   6      169.39      158.42      2.94 o 
   0  -1   6      673.23      707.21     10.86 o 
   1  -1   6       68.60       62.80      1.82 o 
   2  -1   6        2.61        2.51      0.78 o 
   3  -1   6       41.28       39.84      2.05 o 
   4  -1   6        0.08        0.24      0.89 o 
   5  -1   6      139.43      134.96      4.15 o 
   6  -1   6       67.24       68.20      3.05 o 
   7  -1   6       40.66       34.78      2.66 o 
   8  -1   6       45.86       42.16      2.96 o 
   9  -1   6        0.41        3.20      1.96 o 
 -11   0   6        0.89       -0.86      3.05 o 
 -10   0   6       42.48       41.21      4.18 o 
  -9   0   6       30.57       26.43      3.54 o 
  -8   0   6       66.57       66.82      4.35 o 
  -7   0   6       28.15       30.27      3.22 o 
  -6   0   6       29.50       24.94      2.70 o 
  -5   0   6      173.11      182.58      3.07 o 
  -4   0   6       36.46       35.15      1.07 o 
  -3   0   6       81.44       76.79      1.70 o 
  -2   0   6      330.14      336.59      5.79 o 
  -1   0   6      193.16      189.60      3.76 o 
   0   0   6      160.95      142.96      3.13 o 
   1   0   6        9.94        7.52      1.16 o 
   2   0   6       26.17       25.22      1.73 o 
   3   0   6       25.31       29.02      1.99 o 
   4   0   6       37.29       35.01      2.28 o 
   5   0   6        7.35        8.86      1.60 o 
   6   0   6      166.10      181.25      5.51 o 
   7   0   6        0.30        2.47      1.58 o 
   8   0   6       29.37       28.55      3.07 o 
   9   0   6       25.24       25.27      3.17 o 
 -12   1   6       33.56       27.84      6.27 o 
 -11   1   6        0.02       -1.32      3.53 o 
 -10   1   6      110.64      121.72      6.44 o 
  -9   1   6        7.70       11.88      3.00 o 
  -8   1   6        3.59        3.17      2.41 o 
  -7   1   6      345.78      353.57     11.00 o 
  -6   1   6       69.45       60.01      3.97 o 
  -5   1   6       87.13       73.74      4.03 o 
  -4   1   6      177.56      168.76      3.12 o 
  -3   1   6       31.92       27.51      1.22 o 
  -2   1   6      891.01      855.91     15.47 o 
  -1   1   6       57.33       57.27      2.32 o 
   0   1   6       24.97       16.84      1.57 o 
   1   1   6       82.10       77.29      2.95 o 
   2   1   6        2.72        3.72      1.28 o 
   3   1   6      183.96      199.92      5.47 o 
   4   1   6        0.01        1.57      1.23 o 
   5   1   6        6.02        5.17      1.72 o 
   6   1   6       11.14       14.19      2.41 o 
   7   1   6       20.94       19.96      2.71 o 
   8   1   6        8.63       10.98      2.60 o 
 -12   2   6       20.37       20.22      6.03 o 
 -11   2   6        6.20       10.18      3.65 o 
 -10   2   6       72.49       76.93      5.71 o 
  -9   2   6       85.14       71.87      5.30 o 
  -8   2   6       67.30       56.98      4.66 o 
  -7   2   6      313.93      303.35     10.28 o 
  -6   2   6       91.85       87.44      4.78 o 
  -5   2   6       69.83       75.40      2.19 o 
  -4   2   6      224.41      214.88      3.89 o 
  -3   2   6        0.02        0.22      0.84 o 
  -2   2   6      211.68      209.30      5.18 o 
  -1   2   6      164.38      155.58      4.44 o 
   0   2   6       34.47       24.20      2.06 o 
   1   2   6      287.49      293.18      7.03 o 
   2   2   6      283.94      301.18      7.38 o 
   3   2   6        5.40        3.86      1.57 o 
   4   2   6        4.08        3.89      1.71 o 
   5   2   6      125.85      135.18      5.06 o 
   6   2   6        0.00        1.98      1.92 o 
   7   2   6       69.20       67.56      4.25 o 
   8   2   6        0.05        1.85      2.30 o 
 -11   3   6       15.44       13.30      4.11 o 
 -10   3   6        1.80        2.82      3.30 o 
  -9   3   6      177.70      173.92      8.12 o 
  -8   3   6       26.45       23.01      3.63 o 
  -7   3   6       98.13      103.23      5.73 o 
  -6   3   6        0.44        7.31      2.60 o 
  -5   3   6       12.52        9.97      1.33 o 
  -4   3   6      226.61      221.27      5.37 o 
  -3   3   6      103.67      100.33      3.28 o 
  -2   3   6        0.01        2.45      1.25 o 
  -1   3   6      207.83      211.56      5.69 o 
   0   3   6       39.71       46.34      2.77 o 
   1   3   6       33.65       25.64      2.49 o 
   2   3   6       76.78       80.28      3.64 o 
   3   3   6       67.93       64.85      3.65 o 
   4   3   6      194.24      195.14      6.39 o 
   5   3   6        5.12        9.60      2.45 o 
   6   3   6       11.84        8.47      2.47 o 
   7   3   6        1.72        2.19      2.27 o 
 -11   4   6       13.99        9.26      4.63 o 
 -10   4   6       14.36       14.81      4.50 o 
  -9   4   6       27.91       25.29      4.45 o 
  -8   4   6       57.71       65.84      5.55 o 
  -7   4   6        4.12        4.00      2.93 o 
  -6   4   6       78.93       72.61      5.32 o 
  -5   4   6       50.61       37.51      4.15 o 
  -4   4   6      223.59      198.85      5.22 o 
  -3   4   6       26.60       29.46      2.25 o 
  -2   4   6        0.10       -1.16      1.16 o 
  -1   4   6        2.26        1.62      1.57 o 
   0   4   6        2.33        1.09      1.25 o 
   1   4   6       19.74       20.58      2.49 o 
   2   4   6       27.05       22.76      2.66 o 
   3   4   6       44.43       43.82      3.45 o 
   4   4   6        0.25        0.79      1.98 o 
   5   4   6        3.25        4.22      2.46 o 
   6   4   6       45.15       57.83      4.51 o 
 -10   5   6       61.42       67.77      6.52 o 
  -9   5   6       17.77       18.86      4.71 o 
  -8   5   6       15.08       14.25      4.08 o 
  -7   5   6       56.81       51.55      5.31 o 
  -6   5   6       27.60       17.88      3.97 o 
  -5   5   6       19.41       21.92      3.95 o 
  -4   5   6        6.58        4.31      1.57 o 
  -3   5   6        0.22        3.13      1.51 o 
  -2   5   6       80.96       74.96      3.59 o 
  -1   5   6        0.06        1.42      1.51 o 
   0   5   6        6.51        4.43      1.88 o 
   1   5   6       66.71       74.64      4.41 o 
   2   5   6       19.21       25.05      3.00 o 
   3   5   6       76.46       76.51      4.67 o 
   4   5   6        9.82       10.19      2.73 o 
   5   5   6       14.43       14.89      3.51 o 
  -9   6   6       43.08       40.72      6.33 o 
  -8   6   6       11.68       14.53      4.75 o 
  -7   6   6      136.48      169.83      9.21 o 
  -6   6   6        1.59        3.57      3.59 o 
  -5   6   6      167.33      175.08      8.77 o 
  -4   6   6       46.81       55.88      5.49 o 
  -3   6   6       31.32       32.55      2.91 o 
  -2   6   6        1.45        1.84      1.71 o 
  -1   6   6        0.74        4.09      1.79 o 
   0   6   6        2.11        5.50      2.29 o 
   1   6   6       48.86       49.33      3.78 o 
   2   6   6       11.50       12.31      3.01 o 
   3   6   6        2.98        5.02      2.45 o 
  -8   7   6        3.40        8.46      4.72 o 
  -7   7   6       48.69       43.87      6.33 o 
  -6   7   6       17.37       18.40      4.85 o 
  -5   7   6        3.66        9.67      4.31 o 
  -4   7   6       99.57      112.34      7.94 o 
  -3   7   6       14.42       15.12      4.38 o 
  -2   5   8       16.84       24.34      5.26 o 
  -1   5   8       42.44       32.88      6.06 o 
   0   5   8       16.61       25.60      6.20 o 
   1   5   8       67.34       70.86      7.67 o 
  -4   5   9       22.48       23.19     12.92 o 
  -3   5   9       17.81       31.82     12.78 o 
  -2   5   9        4.12       -0.86     12.40 o 
  -1 -13   7        0.07        0.90      1.95 o 
   0 -13   7       11.42       11.75      2.63 o 
   1 -13   7       10.87       10.82      5.79 o 
   2 -13   7        3.23       -1.34      2.31 o 
   3 -13   7       11.61       14.65      2.48 o 
   4 -13   7       60.09       55.70      3.98 o 
  -4 -12   7       32.52       26.62      3.51 o 
  -3 -12   7        1.37        5.91      2.14 o 
  -2 -12   7        1.20        4.30      1.84 o 
  -1 -12   7        7.20        7.87      1.99 o 
   0 -12   7       22.85       21.51      2.92 o 
   1 -12   7       42.72       46.08      6.79 o 
   2 -12   7       57.47       46.94      3.43 o 
   3 -12   7        0.05        0.09      1.70 o 
   4 -12   7       51.11       56.23      3.66 o 
   5 -12   7        5.87        8.95      2.32 o 
   6 -12   7       27.20       29.65      2.93 o 
   5  -7  11       22.99       31.12     11.44 o 
   0 -11   7        9.00        9.82      1.76 o 
  -1  -7  11       15.89       18.08      9.40 o 
  -2  -7  11       44.61       29.74      8.75 o 
  -3  -7  11       39.50       31.25      9.61 o 
  -6  -7  11        3.55        0.92      3.56 o 
   7  -7  10       27.23       22.14      4.88 o 
   6  -7  10       36.93       34.72      4.57 o 
   5  -7  10       11.46       11.26      3.65 o 
   4  -7  10        1.54       -2.18      2.81 o 
   3  -7  10        6.66        3.82      2.93 o 
   2  -7  10       10.10        8.15      3.01 o 
   1  -7  10       27.98       21.31      3.06 o 
   0  -7  10      148.39      150.69      5.96 o 
  -1  -7  10       54.00       51.95      3.77 o 
  -2  -7  10       47.57       49.89      3.67 o 
  -3  -7  10       74.58       64.72      4.02 o 
  -4  -7  10       11.48       11.53      3.32 o 
  -5  -7  10       40.02       39.63      4.13 o 
  -6  -7  10       18.14       13.80      3.50 o 
  -7  -7  10       21.95       26.00      3.96 o 
   8  -7   9        7.10       27.78      4.77 o 
   7  -7   9       26.07       30.59      4.17 o 
   6  -7   9       13.97       10.30      3.19 o 
   5  -7   9       44.43       42.37      3.73 o 
   4  -7   9       10.00        7.83      2.83 o 
   3  -7   9       51.44       44.11      3.47 o 
   2  -7   9      172.38      191.33      6.63 o 
   1  -7   9      140.91      140.18      5.32 o 
   0  -7   9      117.43      106.44      4.71 o 
  -1  -7   9       67.62       62.35      3.75 o 
  -2  -7   9        7.76        5.96      2.24 o 
  -3  -7   9        9.51        7.09      2.29 o 
  -4  -7   9       38.17       39.72      3.68 o 
  -5  -7   9       33.03       37.48      3.77 o 
   9  -7   8        5.99        8.40      3.31 o 
   8  -7   8       14.45       13.49      2.97 o 
   7  -7   8       21.05       23.97      2.76 o 
   6  -7   8       24.34       22.25      2.56 o 
   5  -7   8       57.72       57.93      3.06 o 
   4  -7   8       68.00       63.69      2.99 o 
   3  -7   8      141.52      127.13      3.92 o 
   2  -7   8       11.46        8.32      1.58 o 
   1  -7   8        6.52        3.69      1.44 o 
   0  -7   8       67.54       60.65      2.51 o 
  -1  -7   8      105.62      102.24      3.20 o 
  -2  -7   8      178.81      170.40      4.42 o 
  -3  -7   8        1.24        3.88      1.50 o 
  -4  -7   8       31.10       29.62      3.90 o 
  -5  -7   8       10.14       21.18      4.20 o 
  -6  -7   8       21.18       20.05      4.48 o 
  -7  -7   8      103.99      111.00      4.63 o 
  -8  -7   8       68.41       76.65      4.28 o 
   9  -7   7        0.60        2.79      2.51 o 
   8  -7   7       70.83       79.27      3.85 o 
   7  -7   7      114.18      124.00      4.53 o 
   6  -7   7       24.10       22.66      2.23 o 
   5  -7   7       50.86       40.78      2.50 o 
   4  -7   7        3.80        6.53      1.57 o 
   3  -7   7      251.72      247.29      5.89 o 
   2  -7   7      218.65      231.58      5.42 o 
   1  -7   7      574.73      591.46     11.19 o 
   0  -7   7      488.80      469.72      7.90 o 
  -1  -7   7      467.06      503.88      9.74 o 
  -2  -7   7      126.58       95.08      3.78 o 
  -3  -7   7      217.22      214.87      5.10 o 
  -4  -7   7        4.98        2.84      1.57 o 
  -5  -7   7       80.44       69.33      3.30 o 
  -6  -7   7       28.94       23.37      2.34 o 
  -7  -7   7       68.90       76.08      3.66 o 
  -8  -7   7       55.40       56.19      3.54 o 
  -9  -7   7        0.35        0.84      2.37 o 
  10  -7   6       37.39       36.21      3.48 o 
   9  -7   6       42.76       41.65      3.28 o 
   8  -7   6       73.79       74.13      3.66 o 
   7  -7   6       39.98       35.88      2.71 o 
   6  -7   6       75.36       75.40      3.32 o 
   5  -7   6      129.37      148.54      4.50 o 
   4  -7   6      302.79      298.94      6.83 o 
   3  -7   6       24.83       20.20      1.78 o 
   2  -7   6      459.47      458.90      9.13 o 
   1  -7   6      417.64      442.23      8.78 o 
   0  -7   6      319.25      359.29      9.78 o 
  -1  -7   6      117.04      126.02      4.73 o 
  -2  -7   6        5.17        6.11      1.32 o 
  -3  -7   6      361.27      364.09      6.50 o 
  -4  -7   6       45.24       45.27      2.78 o 
  -5  -7   6      159.04      171.58      5.32 o 
  -6  -7   6       39.50       33.41      2.73 o 
  -7  -7   6       43.48       40.95      2.99 o 
  -8  -7   6        3.25        4.89      2.37 o 
  -9  -7   6        3.75        5.39      2.88 o 
 -10  -7   6        9.40       19.71      6.91 o 
 -11  -5   7        7.28        7.13      4.94 o 
  10  -7   5       59.14       71.81      4.18 o 
   9  -7   5       58.72       64.63      3.73 o 
   8  -7   5       43.88       51.68      3.17 o 
   7  -7   5       41.44       40.04      2.69 o 
   6  -7   5       33.76       32.99      2.46 o 
   5  -7   5      311.12      317.47      7.20 o 
   4  -7   5        3.19        5.32      1.55 o 
   3  -7   5      371.15      356.04      7.54 o 
   2  -7   5      184.85      201.71      4.93 o 
   1  -7   5      373.76      367.58     10.11 o 
   0  -7   5      198.37      213.74      6.66 o 
  -1  -7   5       42.45       48.34      2.28 o 
  -2  -7   5       52.98       52.80      2.09 o 
  -3  -7   5      182.20      174.55      3.68 o 
  -4  -7   5       74.01       78.57      3.59 o 
  -5  -7   5       63.96       63.27      3.44 o 
  -6  -7   5        9.25       11.38      2.46 o 
  -7  -7   5        1.67        4.46      2.59 o 
  -8  -7   5        8.17        9.28      3.02 o 
  -9  -7   5       23.69       22.23      3.74 o 
  10  -5   7        0.03        2.09      1.91 o 
  11  -7   4       14.36       17.64      5.56 o 
  10  -7   4       28.63       30.77      5.32 o 
   9  -7   4      134.15      126.04      4.84 o 
  -9  -4   7        0.61        5.02      3.35 o 
   8  -7   4        7.65       11.76      2.30 o 
  -8  -4   7        9.74        6.57      3.00 o 
  -7  -4   7      197.51      194.81      8.81 o 
   7  -7   4      176.17      179.55      5.26 o 
   6  -7   4        7.32        9.42      1.97 o 
   5  -7   4       33.29       30.27      2.30 o 
   4  -7   4       38.64       53.19      2.58 o 
   3  -7   4       59.79       53.32      2.54 o 
   2  -7   4      199.78      200.64      8.93 o 
   1  -7   4       25.13       20.59      2.08 o 
   0  -7   4      217.75      219.73      6.03 o 
  -1  -7   4      232.17      248.29      5.04 o 
  -2  -7   4       13.70       17.07      1.55 o 
  -3  -7   4      146.42      136.44      3.61 o 
  -4  -7   4       76.92       65.80      3.56 o 
  -5  -7   4       34.44       33.36      3.06 o 
  -6  -7   4      219.92      226.63      7.14 o 
  -7  -7   4       15.38       13.48      3.15 o 
  -8  -7   4       54.21       56.71      4.55 o 
  -9  -7   4        9.21        3.69      3.82 o 
  11  -7   3       35.46       30.73      7.85 o 
 -11  -3   7       19.68       24.46      5.60 o 
 -10  -3   7        1.04        5.99      3.65 o 
  10  -7   3       19.22       13.01      7.05 o 
   9  -7   3       41.93       44.39      3.59 o 
  -9  -3   7       10.93        5.41      3.19 o 
  -8  -3   7       66.32       70.26      5.46 o 
   8  -7   3       99.75      100.83      4.37 o 
   7  -7   3       52.62       48.07      6.08 o 
  -6  -3   7      105.00       99.68      2.87 o 
   6  -7   3       92.31       87.03      6.84 o 
  -5  -3   7       41.47       36.18      1.49 o 
   5  -7   3       24.32       29.16      4.56 o 
  -4  -3   7      331.33      342.15      6.70 o 
   4  -7   3      238.27      235.24     10.52 o 
   3  -7   3      263.80      263.28     11.36 o 
   0  -3   7       56.25       42.27      2.24 o 
   3  -3   7        5.07        3.47      0.91 o 
   4  -3   7       34.84       31.20      1.86 o 
   5  -3   7        0.22        0.53      1.02 o 
   6  -3   7       16.60       19.28      1.99 o 
  -7  -7   3       18.94       21.31      6.39 o 
  -8  -7   3       68.18       57.70      8.30 o 
  -9  -7   3        1.52       -0.24      7.25 o 
 -11  -2   7       10.63        6.72      4.26 o 
 -10  -2   7        4.88        8.66      3.62 o 
  -9  -2   7        2.67        3.31      2.64 o 
  -8  -2   7       42.58       42.62      6.08 o 
  -7  -2   7       15.63       16.65      1.43 o 
  -6  -2   7        5.45        6.52      0.99 o 
  -5  -2   7      233.17      230.06      3.97 o 
  -4  -2   7       23.07       22.21      1.11 o 
  -3  -2   7       21.18       18.51      1.19 o 
  -2  -2   7      165.21      168.34      4.93 o 
  -1  -2   7      260.75      264.58      6.96 o 
   0  -2   7      299.51      311.44      7.91 o 
   1  -2   7        7.72        4.26      0.78 o 
   2  -2   7       11.30       13.72      1.14 o 
   3  -2   7       54.22       51.12      2.30 o 
   4  -2   7      164.23      159.20      4.43 o 
   5  -2   7       56.32       50.21      2.60 o 
   6  -2   7       10.62        8.93      1.69 o 
   7  -2   7       35.85       33.11      2.65 o 
   8  -2   7       12.66       14.13      2.32 o 
   9  -2   7        3.65        5.62      2.17 o 
 -12  -1   7        0.41        0.13      4.43 o 
 -10  -1   7        1.94        6.26      3.64 o 
  -9  -1   7       26.30       30.78      3.61 o 
  -8  -1   7       12.77       13.30      2.82 o 
  -7  -1   7       90.69       85.88      4.39 o 
  -6  -1   7       20.33       18.75      1.12 o 
  -5  -1   7       57.61       52.19      1.47 o 
  -4  -1   7        9.70        9.90      0.79 o 
  -3  -1   7       49.06       54.67      1.62 o 
  -2  -1   7      921.46      943.40     14.25 o 
  -1  -1   7      324.69      321.23      5.49 o 
   0  -1   7      209.71      202.71      4.68 o 
   1  -1   7        3.16        2.79      0.86 o 
   2  -1   7       31.12       26.66      1.83 o 
   3  -1   7       47.92       47.72      2.40 o 
   4  -1   7       56.99       46.47      2.60 o 
   5  -1   7       94.14       82.30      3.45 o 
   6  -1   7       41.11       38.83      2.69 o 
   7  -1   7        0.86        3.62      1.81 o 
   8  -1   7        1.37        7.17      2.08 o 
   9  -1   7       11.76       13.75      3.90 o 
 -11   0   7        4.47       28.06      5.84 o 
 -10   0   7       51.87       51.69      4.85 o 
  -9   0   7       10.99        8.46      2.87 o 
  -8   0   7       14.85       13.13      2.59 o 
  -7   0   7       29.42       34.79      3.50 o 
  -6   0   7       12.01       11.52      2.39 o 
  -5   0   7       12.67       17.61      0.89 o 
  -4   0   7       17.21       18.20      1.37 o 
  -3   0   7      318.46      325.56      5.86 o 
  -2   0   7       94.96       88.88      2.41 o 
  -1   0   7        0.01        0.65      0.75 o 
   0   0   7      139.23      136.91      3.24 o 
   1   0   7      378.66      364.06      7.89 o 
   2   0   7       15.87       13.30      1.66 o 
   3   0   7      137.82      133.12      4.29 o 
   4   0   7        5.97        7.57      1.77 o 
   5   0   7       11.00        9.78      2.03 o 
   6   0   7       51.14       51.71      3.34 o 
   7   0   7       12.66       11.14      2.22 o 
   8   0   7        2.96        7.08      2.52 o 
 -11   1   7        2.39        2.60      4.00 o 
 -10   1   7       36.13       36.72      4.64 o 
  -9   1   7       43.20       44.93      4.47 o 
  -8   1   7       17.32       20.43      3.49 o 
  -7   1   7      145.11      141.98      6.35 o 
  -6   1   7        0.49        1.96      1.82 o 
  -5   1   7        5.20        3.13      0.88 o 
  -4   1   7       34.60       32.18      1.67 o 
  -3   1   7       12.74       14.09      1.40 o 
  -2   1   7       91.72       93.39      3.12 o 
  -1   1   7      403.03      377.95      8.05 o 
   0   1   7      101.80      105.16      3.56 o 
   1   1   7      103.75       98.54      3.64 o 
   2   1   7      523.47      494.94     10.64 o 
   3   1   7        0.52        2.48      1.40 o 
   4   1   7        3.62        1.02      1.53 o 
   5   1   7       28.49       22.68      2.64 o 
   6   1   7        0.61        3.67      2.14 o 
   7   1   7       26.35       25.40      3.30 o 
 -11   2   7       23.72       21.21      4.58 o 
 -10   2   7       15.42       22.18      4.43 o 
  -9   2   7      143.29      128.24      6.86 o 
  -8   2   7       14.48       13.61      3.08 o 
  -7   2   7       28.81       29.01      3.75 o 
  -6   2   7        8.90       11.16      2.70 o 
  -5   2   7        0.35        2.19      0.97 o 
  -4   2   7       13.48       11.12      1.25 o 
  -3   2   7       53.52       51.56      2.47 o 
  -2   2   7        3.59        7.27      1.39 o 
  -1   2   7       46.41       43.03      2.40 o 
   0   2   7        1.58        0.56      1.29 o 
   1   2   7       29.17       31.82      2.53 o 
   2   2   7       14.08        8.77      1.86 o 
   3   2   7       16.83       20.86      2.52 o 
   4   2   7      114.63      114.98      4.69 o 
   5   2   7        2.07        7.15      1.93 o 
   6   2   7        9.91       16.13      2.79 o 
   7   2   7        0.14        6.63      2.48 o 
 -11   3   7       14.16       23.84      4.88 o 
 -10   3   7        0.19        1.41      3.67 o 
  -9   3   7       19.54       18.98      4.33 o 
  -8   3   7       20.42       25.37      4.01 o 
  -7   3   7       24.73       23.19      3.72 o 
  -6   3   7       20.00       19.68      3.36 o 
  -5   3   7       76.30       67.69      4.84 o 
  -4   3   7       75.67       65.66      2.79 o 
  -3   3   7      191.64      201.95      5.37 o 
  -2   3   7       65.35       69.50      3.30 o 
  -1   3   7       71.02       62.05      3.10 o 
   0   3   7       22.82       24.60      2.39 o 
   1   3   7       10.88       14.84      2.27 o 
   2   3   7       24.05       21.98      2.71 o 
   3   3   7        0.34        3.44      1.76 o 
   4   3   7        9.07       13.14      2.39 o 
   5   3   7        0.09        4.94      2.30 o 
   6   3   7       55.80       55.50      4.55 o 
 -10   4   7       71.25       68.50      6.84 o 
  -9   4   7        0.48        5.13      3.71 o 
  -8   4   7       31.30       27.85      4.65 o 
  -7   4   7        0.88        0.21      2.91 o 
  -6   4   7        3.30        3.52      2.98 o 
  -5   4   7       16.37       11.76      3.01 o 
  -4   4   7       20.09       20.74      2.08 o 
  -3   4   7       15.04       20.27      2.19 o 
  -2   4   7      124.96      129.43      4.49 o 
  -1   4   7       27.54       25.16      2.78 o 
   0   4   7       23.50       23.11      2.68 o 
   1   4   7       67.99       61.06      3.82 o 
   2   4   7       38.07       37.69      3.27 o 
   3   4   7       61.37       61.74      4.28 o 
   4   4   7       11.46        5.55      2.69 o 
   5   4   7       11.08       14.63      3.20 o 
  -9   5   7       72.50       74.31      6.81 o 
  -8   5   7       14.59       21.21      4.99 o 
  -7   5   7      137.53      137.74      8.25 o 
  -6   5   7        3.09        1.46      3.41 o 
  -5   5   7      141.13      145.76      7.92 o 
  -4   5   7       52.18       68.12      5.79 o 
  -3   5   7       14.42       16.71      2.17 o 
  -2   5   7       29.03       26.93      2.90 o 
  -1   5   7        4.33        4.19      1.98 o 
   0   5   7        3.85        4.06      2.23 o 
   1   5   7       42.65       56.47      4.25 o 
   2   5   7        0.04        4.33      2.12 o 
   3   5   7       29.27       41.54      4.29 o 
  -8   6   7       42.48       54.05      6.66 o 
  -7   6   7       84.51       85.05      7.44 o 
  -6   6   7       37.85       39.38      5.79 o 
  -5   6   7       24.01       28.83      5.17 o 
  -4   6   7      115.78      126.36      7.90 o 
  -3   6   7       16.07       15.47      4.40 o 
  -2   6   7       33.88       30.64      5.23 o 
  -1   6   7       40.55       41.57      6.06 o 
   0   6   7       12.61       12.89      5.40 o 
   1   6   7       29.71       14.11      6.02 o 
  -5   6   8       31.39       52.35      8.26 o 
  -4   6   8       82.72       78.93      8.42 o 
  -3   6   8       76.92       76.85     13.85 o 
  -2   6   8        7.80       18.94      7.00 o 
  -1   6   8       39.74       53.63     13.14 o 
  -1 -13   8        1.11        3.19      2.39 o 
   1 -13   8        2.05        5.13      2.75 o 
   2 -13   8       12.14        9.50      2.75 o 
   3 -13   8        1.96        6.00      2.23 o 
   4 -13   8       32.85       31.39      3.84 o 
  -1  -8  12       34.14       31.20     10.12 o 
  -2  -8  12       12.77       14.13     10.32 o 
  -5  -8  12       27.46       32.67      5.22 o 
   5  -8  11       14.81       19.51      4.67 o 
   4  -8  11        4.31        5.90      3.79 o 
   3  -8  11       22.45       14.68      3.83 o 
   2  -8  11        7.48        6.33      3.15 o 
   1  -8  11       44.77       45.30      4.09 o 
   0  -8  11        0.88        3.65      3.00 o 
  -1  -8  11        6.22        8.39      3.07 o 
  -2  -8  11       31.92       35.07      3.76 o 
  -3  -8  11        1.13        2.98      3.25 o 
  -4  -8  11        0.76        1.57      3.43 o 
  -5  -8  11       14.73       16.49      3.87 o 
  -6  -8  11       21.48       27.48      4.43 o 
   7  -8  10        3.81        5.45      4.13 o 
   6  -8  10       10.21       12.72      3.88 o 
   5  -8  10       38.23       46.57      4.42 o 
   4  -8  10        9.03       11.66      3.15 o 
   3  -8  10       20.93       19.57      3.27 o 
   2  -8  10       24.71       20.06      3.19 o 
   1  -8  10        0.63       -0.36      2.30 o 
   0  -8  10       48.84       54.09      3.74 o 
  -1  -8  10       55.69       53.49      3.70 o 
  -2  -8  10        5.64        3.83      2.42 o 
  -3  -8  10       67.17       66.69      4.89 o 
  -4  -8  10       18.21       19.10      3.31 o 
  -5  -8  10       79.82       73.24      5.14 o 
  -6  -8  10       63.23       61.48      5.11 o 
  -7  -8  10        2.77       -2.87      3.36 o 
   8  -8   9        8.42       11.81      3.85 o 
   7  -8   9       65.33       66.24      4.99 o 
   6  -8   9        1.29        2.38      3.00 o 
   5  -8   9       27.06       17.64      3.09 o 
   4  -8   9       33.59       31.86      3.36 o 
   3  -8   9       52.39       54.35      3.61 o 
   2  -8   9       29.69       31.02      2.97 o 
   1  -8   9       20.61       22.18      2.69 o 
   0  -8   9       29.49       25.26      2.88 o 
  -1  -8   9      192.23      213.72      6.77 o 
  -2  -8   9       88.29       68.38      3.85 o 
  -3  -8   9       85.39       73.62      4.77 o 
  -4  -8   9       48.07       51.21      4.12 o 
   9  -8   8        9.42       12.56      3.71 o 
   8  -8   8       18.42       21.59      2.87 o 
   7  -8   8       54.32       42.76      3.24 o 
   6  -8   8       21.76       22.39      2.47 o 
   5  -8   8       40.26       42.20      2.77 o 
   4  -8   8       33.41       35.64      2.45 o 
   3  -8   8       17.46       20.05      2.00 o 
   2  -8   8      152.48      164.63      4.59 o 
   1  -8   8      411.37      417.44      8.62 o 
   0  -8   8      728.33      726.59     13.57 o 
  -1  -8   8      291.26      268.33      6.18 o 
  -2  -8   8      192.24      220.66      5.34 o 
  -3  -8   8       20.40       25.08      2.41 o 
  -4  -8   8       23.13       22.17      2.37 o 
  -5  -8   8       31.30       27.62      2.47 o 
  -6  -8   8       26.70       24.54      2.62 o 
  -7  -8   8       37.28       33.21      3.07 o 
  -8  -8   8       16.44       16.15      2.96 o 
   9  -8   7       73.77       79.65      4.33 o 
   8  -8   7       58.65       69.82      3.93 o 
   7  -8   7      149.16      165.67      5.40 o 
   6  -8   7       34.47       38.54      2.78 o 
   5  -8   7        8.59        6.13      1.86 o 
   4  -8   7       49.27       41.81      2.57 o 
   3  -8   7        1.82        0.00      1.53 o 
   2  -8   7      252.94      236.67      5.82 o 
   1  -8   7       98.82       96.14      3.31 o 
   0  -8   7       63.25       55.24      2.59 o 
  -1  -8   7       10.94       10.70      2.34 o 
  -2  -8   7        9.30        9.85      2.36 o 
  -3  -8   7      144.54      128.26      4.64 o 
  -4  -8   7       55.51       52.05      3.04 o 
  -5  -8   7       40.45       41.57      2.98 o 
  -6  -8   7       25.48       18.37      2.65 o 
  -7  -8   7       15.58       17.78      2.85 o 
  -8  -8   7       10.05       14.62      3.07 o 
  -9  -8   7        3.92        9.92      3.37 o 
  10  -8   6       81.76       93.44      5.00 o 
   9  -8   6      138.01      149.86      5.52 o 
   8  -8   6        6.27       13.28      2.60 o 
   7  -8   6        4.47        3.43      2.19 o 
   6  -8   6       40.73       46.99      2.91 o 
   5  -8   6       38.22       45.05      2.81 o 
   4  -8   6       23.03       22.45      2.14 o 
   3  -8   6       10.13        7.96      1.86 o 
   2  -8   6      258.05      244.42      5.86 o 
   1  -8   6      125.03      115.72      3.78 o 
   0  -8   6       98.76       95.21      4.58 o 
  -1  -8   6      250.90      251.36      5.91 o 
  -2  -8   6      102.06      102.30      3.42 o 
  -3  -8   6      105.63      118.42      4.51 o 
  -4  -8   6      261.30      257.64      7.41 o 
  -5  -8   6       18.99       20.22      2.69 o 
  -6  -8   6        5.72        6.81      2.71 o 
  -7  -8   6        0.66        4.16      2.93 o 
  -8  -8   6       22.57       18.98      3.40 o 
  -9  -8   6        2.87        7.56      3.56 o 
  10  -8   5       57.89       63.39      6.59 o 
   9  -8   5       37.56       44.09      3.55 o 
  -9  -5   8        0.21       -0.40      3.75 o 
   8  -8   5       42.66       48.82      3.42 o 
  -8  -5   8       69.80       98.57      6.85 o 
   7  -8   5       66.25       72.34      3.62 o 
  -7  -5   8      114.95      116.07      6.94 o 
   6  -8   5       34.97       30.61      2.51 o 
   5  -8   5       18.17       18.56      2.32 o 
   4  -8   5      265.22      233.99      5.95 o 
   3  -8   5       80.81       74.16      3.10 o 
   2  -8   5      160.42      150.21      4.47 o 
   1  -8   5       62.61       54.71      3.82 o 
   0  -8   5      211.16      203.51      5.13 o 
  -1  -8   5      132.74      130.44      3.94 o 
  -2  -8   5      197.11      194.43      4.99 o 
  -3  -8   5        1.55        4.04      2.13 o 
  -4  -8   5       43.97       39.23      3.18 o 
  -5  -8   5       62.57       59.58      3.83 o 
  -6  -8   5       66.93       65.19      4.26 o 
  -7  -8   5        8.76        8.79      3.12 o 
  -8  -8   5       50.45       58.37      4.71 o 
  -9  -8   5       12.26       16.03      4.37 o 
  11  -8   4       24.84       26.12     10.74 o 
 -10  -4   8       16.38       14.56      4.62 o 
  10  -8   4       11.34       17.84      7.29 o 
   9  -8   4        7.04        7.61      3.07 o 
  -9  -4   8       10.90       11.91      3.83 o 
   8  -8   4       14.50       14.54      2.75 o 
  -8  -4   8        0.22        3.46      2.80 o 
  -7  -4   8       50.21       47.71      2.51 o 
   7  -8   4       66.93       77.70      7.43 o 
  -6  -4   8       16.79       14.63      1.44 o 
   6  -8   4       26.08       21.42      4.99 o 
  -5  -4   8        1.19       -0.57      0.83 o 
   5  -8   4        5.61       15.22      4.58 o 
   4  -8   4      116.06      112.19      7.42 o 
  -3  -4   8       15.04       17.56      1.73 o 
   2  -8   4      208.17      199.04     10.04 o 
  -1  -4   8      198.78      189.29      5.57 o 
   0  -4   8       75.77       65.19      2.99 o 
   1  -4   8      163.89      148.45      4.86 o 
   3  -4   8        0.12        0.35      0.80 o 
   4  -4   8      321.92      294.99      6.67 o 
   5  -4   8       20.44       20.63      1.87 o 
  -7  -8   4       21.63       17.80      6.72 o 
  -8  -8   4       27.38       32.32      8.20 o 
   9  -4   8        3.15        1.26      2.32 o 
 -11  -3   8        0.88        4.53      4.71 o 
 -10  -3   8        0.38       -1.92      3.32 o 
  -9  -3   8        4.93        3.89      3.57 o 
  -8  -3   8       52.73       41.40      4.46 o 
  -7  -3   8        4.89        9.20      1.13 o 
  -6  -3   8       83.41       80.31      2.55 o 
  -5  -3   8       16.74       13.94      1.35 o 
  -4  -3   8      163.77      157.68      3.67 o 
  -3  -3   8       39.83       34.46      2.21 o 
  -2  -3   8       11.77       15.85      1.68 o 
  -1  -3   8      238.61      276.47      7.33 o 
   0  -3   8        4.52        4.17      1.20 o 
   1  -3   8        2.51        2.14      0.69 o 
   2  -3   8       10.28       11.14      1.34 o 
   3  -3   8       17.34       15.91      1.66 o 
   4  -3   8       51.31       49.12      2.47 o 
   5  -3   8      108.53      112.25      3.89 o 
   6  -3   8       68.64       64.90      3.19 o 
   7  -3   8       84.64       77.99      3.68 o 
   8  -3   8        2.41        0.13      1.98 o 
 -11  -2   8        2.21        6.55      4.33 o 
 -10  -2   8        1.01        4.86      3.71 o 
  -9  -2   8        5.83        6.05      3.22 o 
  -8  -2   8       52.00       56.44      7.16 o 
  -7  -2   8       35.12       25.48      5.61 o 
  -6  -2   8        1.90        1.10      0.79 o 
  -5  -2   8       93.74       81.97      2.62 o 
  -4  -2   8      141.29      140.88      3.57 o 
  -3  -2   8      409.71      430.74     10.47 o 
  -2  -2   8      466.58      450.68     10.81 o 
  -1  -2   8      267.42      279.27      7.53 o 
   0  -2   8       53.63       57.28      1.96 o 
   1  -2   8       17.40       19.00      1.59 o 
   2  -2   8      107.83      102.75      3.32 o 
   3  -2   8       69.52       65.27      2.82 o 
   4  -2   8       47.37       49.54      2.67 o 
   5  -2   8      151.24      151.71      5.39 o 
   6  -2   8        8.70        9.62      2.02 o 
   7  -2   8       24.61       23.81      2.70 o 
   8  -2   8        0.94        1.35      2.15 o 
 -10  -1   8       27.79       32.69      5.26 o 
  -9  -1   8       20.15       28.13      3.82 o 
  -8  -1   8        2.83        3.19      2.28 o 
  -7  -1   8      126.28      124.10      5.48 o 
  -6  -1   8      117.76      117.71      5.00 o 
  -5  -1   8      434.76      441.23      8.50 o 
  -4  -1   8       43.68       34.30      1.68 o 
  -3  -1   8      558.23      563.04      9.07 o 
  -2  -1   8       65.59       57.47      1.75 o 
  -1  -1   8        2.49        2.16      0.75 o 
   0  -1   8        2.05        1.91      1.05 o 
   1  -1   8       73.57       70.17      2.79 o 
   2  -1   8       80.66       87.00      3.28 o 
   3  -1   8      103.36      100.38      3.68 o 
   4  -1   8       18.44       13.32      2.00 o 
   5  -1   8       29.74       28.13      2.53 o 
   6  -1   8       20.72       17.75      2.51 o 
   7  -1   8        2.97        9.32      2.19 o 
   8  -1   8        9.65        8.82      2.84 o 
 -10   0   8       38.68       38.78      5.52 o 
  -9   0   8        0.01       -0.88      2.61 o 
  -8   0   8        0.20        3.65      2.45 o 
  -7   0   8       52.67       50.77      4.12 o 
  -6   0   8        0.44       -0.57      1.85 o 
  -5   0   8       19.68       18.48      1.41 o 
  -4   0   8       19.88       21.96      1.56 o 
  -3   0   8       74.51       70.48      2.54 o 
  -2   0   8      215.92      198.83      4.87 o 
  -1   0   8      588.17      602.07     11.65 o 
   0   0   8      207.63      184.23      5.02 o 
   1   0   8      169.79      160.07      4.71 o 
   2   0   8      113.25       92.63      3.66 o 
   3   0   8       46.20       49.55      2.90 o 
   4   0   8       67.79       66.31      3.47 o 
   5   0   8        0.02        0.72      1.69 o 
   6   0   8        6.16        7.76      2.27 o 
   7   0   8        0.00       10.16      2.50 o 
 -10   1   8       28.42       34.64      4.71 o 
  -9   1   8       72.99       62.56      5.21 o 
  -8   1   8        0.80       -0.41      2.66 o 
  -7   1   8       56.38       51.37      4.34 o 
  -6   1   8       11.69        9.81      2.55 o 
  -5   1   8        3.50        3.70      2.14 o 
  -4   1   8      102.68       99.61      3.11 o 
  -3   1   8        5.50        5.48      1.24 o 
  -2   1   8       59.54       55.73      2.57 o 
  -1   1   8       12.89       12.19      1.75 o 
   0   1   8        1.13        1.45      1.33 o 
   1   1   8       12.18       12.86      1.81 o 
   2   1   8       26.69       24.87      2.44 o 
   3   1   8        2.65        2.70      1.54 o 
   4   1   8       53.55       51.29      3.42 o 
   5   1   8        6.85        8.18      2.08 o 
   6   1   8        2.10        4.64      2.41 o 
 -10   2   8        3.66        3.32      3.80 o 
  -9   2   8        1.17       -2.59      3.12 o 
  -8   2   8        3.97       -2.21      2.94 o 
  -7   2   8       11.97        8.37      3.00 o 
  -6   2   8        5.82        6.27      2.86 o 
  -5   2   8       24.55       26.94      3.59 o 
  -4   2   8        2.46        0.82      1.09 o 
  -3   2   8       56.97       58.61      2.90 o 
  -2   2   8       73.49       74.63      3.17 o 
  -1   2   8       20.05       19.39      2.13 o 
   0   2   8        8.06       10.18      1.91 o 
   1   2   8       38.66       31.64      2.75 o 
   2   2   8       28.08       28.42      2.78 o 
   3   2   8        0.00        4.41      1.82 o 
   4   2   8        0.22        4.06      2.13 o 
   5   2   8        1.18        2.09      2.37 o 
 -10   3   8       38.63       40.46     10.75 o 
  -9   3   8        9.07       11.12      4.12 o 
  -8   3   8        1.94        6.16      3.22 o 
  -7   3   8        0.58        3.14      3.09 o 
  -6   3   8        1.44        2.66      2.85 o 
  -5   3   8       13.69       16.75      3.45 o 
  -4   3   8        1.06        1.45      2.57 o 
  -3   3   8        0.03        1.22      1.41 o 
  -2   3   8      112.30      115.67      4.53 o 
  -1   3   8       18.45       13.31      2.28 o 
   0   3   8       19.08       18.10      2.61 o 
   1   3   8       13.96       12.84      2.19 o 
   2   3   8       27.17       25.93      3.09 o 
   3   3   8       33.39       34.05      3.70 o 
   4   3   8        6.77        8.10      2.61 o 
  -9   4   8        7.77       -0.57      3.97 o 
  -8   4   8        5.10        2.19      3.81 o 
  -7   4   8       40.70       43.81      5.15 o 
  -6   4   8        0.33        6.33      3.40 o 
  -5   4   8       39.17       35.44      4.84 o 
  -4   4   8       50.48       34.59      4.72 o 
  -3   4   8        6.52        4.79      1.88 o 
  -2   4   8       42.81       35.62      3.03 o 
  -1   4   8       41.91       47.84      3.35 o 
   0   4   8        7.42       10.53      2.44 o 
   1   4   8       87.53      112.06      5.12 o 
   2   4   8        6.05        5.22      2.33 o 
   3   4   8       40.96       38.52      4.11 o 
  -8   5   8        8.93       18.86      4.93 o 
  -7   5   8       73.51       86.37      7.29 o 
  -6   5   8        0.05       -2.16      3.59 o 
  -5   5   8        8.08       10.42      4.27 o 
  -4   5   8       59.64       61.82      6.09 o 
  -3   5   8       15.40       11.57      4.15 o 
  -2   7   6       18.18       36.64      5.60 o 
  -1   7   6       49.64       37.32      5.84 o 
   0   7   6       15.75       17.08      5.48 o 
   1   7   6       62.90       67.32      7.22 o 
  -5   7   7       35.55       28.30     12.16 o 
  -4   7   7       99.78       98.51     15.46 o 
  -3   7   7       87.04      111.61      9.28 o 
  -2   7   7       12.93       15.12      7.04 o 
  -1   7   7       45.18       65.80     14.23 o 
   0  -9  13       39.20       44.83     13.06 o 
   3  -9  12       17.03       21.95      4.61 o 
   2  -9  12       16.64       20.80      4.23 o 
   1  -9  12       24.48       24.25      4.26 o 
   0  -9  12        9.83        5.10      3.82 o 
  -1  -9  12       13.82       11.95      3.64 o 
  -2  -9  12        8.19       15.92      4.17 o 
  -3  -9  12       38.73       41.67      5.32 o 
  -4  -9  12       35.41       39.83      5.15 o 
  -5  -9  12       13.79       18.78      4.53 o 
   5  -9  11       19.42       22.03      4.24 o 
   4  -9  11       10.90        7.97      3.67 o 
   3  -9  11       29.17       30.58      4.13 o 
   2  -9  11       11.91       22.10      3.50 o 
   1  -9  11       16.22       15.28      3.47 o 
   0  -9  11       12.80       22.38      3.57 o 
  -1  -9  11       25.04       25.76      3.67 o 
  -2  -9  11       16.58       18.95      3.67 o 
  -3  -9  11       27.86       25.16      3.99 o 
  -4  -9  11       29.83       41.02      4.74 o 
  -5  -9  11       31.12       18.39      3.85 o 
  -6  -9  11       55.40       61.41      5.41 o 
   6  -9  10        5.61        6.55      3.53 o 
   5  -9  10       16.92       16.89      3.53 o 
   4  -9  10       60.33       56.65      4.59 o 
   3  -9  10       16.33       20.55      3.14 o 
   2  -9  10       59.35       56.84      4.09 o 
   1  -9  10       20.57       12.05      2.68 o 
   0  -9  10       19.24       20.84      2.86 o 
  -1  -9  10      133.89      148.20      5.92 o 
  -2  -9  10        0.73       -2.44      2.44 o 
  -3  -9  10       86.73       80.74      5.29 o 
  -4  -9  10        8.75       13.22      3.32 o 
  -5  -9  10       21.20       26.54      3.91 o 
   7  -9   9       97.82      117.34      6.17 o 
   6  -9   9       12.67        5.85      2.91 o 
   5  -9   9       29.41       33.80      3.66 o 
   4  -9   9       45.80       54.97      3.86 o 
   3  -9   9       62.94       71.21      3.97 o 
   2  -9   9       67.31       75.81      4.10 o 
   1  -9   9       93.65      101.32      4.53 o 
   0  -9   9       31.59       35.73      2.91 o 
  -1  -9   9       97.79       97.71      4.46 o 
  -2  -9   9       65.34       73.54      4.77 o 
  -3  -9   9       37.59       39.59      3.66 o 
  -5  -9   9       29.44       28.54      4.12 o 
  -6  -9   9       17.29       21.43      3.76 o 
  -7  -9   9       77.79       69.06      5.32 o 
   8  -9   8       19.48       21.18      3.26 o 
   7  -9   8       47.34       54.88      3.61 o 
   6  -9   8       39.43       49.56      3.36 o 
   5  -9   8       45.60       47.59      3.07 o 
   4  -9   8       69.47       79.58      3.57 o 
   3  -9   8       51.72       48.84      2.90 o 
   2  -9   8      153.48      162.60      4.83 o 
   1  -9   8      113.26      115.17      3.99 o 
   0  -9   8       48.19       49.12      2.75 o 
  -1  -9   8       15.38       15.90      1.96 o 
  -2  -9   8       41.42       39.06      4.70 o 
  -3  -9   8       30.67       39.71      4.93 o 
  -4  -9   8       52.69       48.46      5.43 o 
  -5  -9   8       23.50       23.60      2.99 o 
  -6  -9   8        1.79        3.03      2.79 o 
  -7  -9   8       39.77       46.65      3.68 o 
  -8  -9   8        5.21        4.13      3.75 o 
   9  -9   7       75.50       90.40      4.75 o 
   8  -9   7        9.86        9.68      2.83 o 
   7  -9   7       21.05       24.61      2.93 o 
   6  -9   7       15.55       20.01      2.64 o 
   5  -9   7       20.87       17.82      2.48 o 
   4  -9   7       64.71       74.76      3.48 o 
   3  -9   7        7.26        6.20      1.83 o 
   2  -9   7        9.69        9.60      1.96 o 
   1  -9   7      107.13       99.97      3.78 o 
   0  -9   7      161.44      159.45      6.34 o 
  -1  -9   7      133.15      143.50      5.92 o 
  -2  -9   7      140.54      129.71      4.15 o 
  -3  -9   7       47.38       46.14      3.31 o 
  -4  -9   7       17.10       16.90      2.82 o 
  -5  -9   7       35.04       38.64      3.55 o 
  -6  -9   7        8.01        4.77      2.82 o 
  -7  -9   7       16.11       20.08      3.61 o 
  -8  -9   7       10.93       12.42      3.62 o 
   9  -9   6       70.13       79.82      4.61 o 
   8  -9   6       33.54       31.80      3.27 o 
   7  -9   6       14.91       10.81      2.65 o 
   6  -9   6       53.88       53.38      3.38 o 
   5  -9   6       15.05       12.97      2.44 o 
   4  -9   6       36.02       32.00      2.73 o 
   3  -9   6       81.45       70.31      3.34 o 
   2  -9   6       55.32       58.28      3.15 o 
   1  -9   6       19.23       20.60      3.57 o 
   0  -9   6      179.63      173.62      6.89 o 
  -1  -9   6      103.57       98.58      3.73 o 
  -2  -9   6      146.95      137.22      4.32 o 
  -3  -9   6       23.48       22.72      3.01 o 
  -4  -9   6       11.90       11.54      2.83 o 
  -5  -9   6       59.14       57.85      4.13 o 
  -6  -9   6       23.56       22.23      3.54 o 
  -7  -9   6        2.61       10.07      3.64 o 
  -8  -9   6       13.63       10.67      3.93 o 
  10  -9   5       33.35       30.37      8.18 o 
   9  -9   5        4.58        5.21      3.36 o 
   8  -9   5       44.99       43.01      3.54 o 
  -7  -5   9       62.37       76.39      4.16 o 
   7  -9   5       53.78       48.38      7.45 o 
  -6  -5   9        0.33        1.13      1.35 o 
   6  -9   5        8.68       15.43      5.31 o 
  -5  -5   9        0.03        0.10      1.15 o 
   5  -9   5       45.75       43.40      6.37 o 
   4  -9   5       27.02       26.65      5.28 o 
   3  -9   5       36.95       25.43      4.94 o 
  -1  -5   9       68.04       71.53      3.33 o 
   1  -5   9        9.65       11.98      1.84 o 
   2  -5   9      283.46      243.36      8.72 o 
   3  -5   9        0.27        3.10      1.34 o 
   4  -5   9      111.82       99.85      4.45 o 
   5  -5   9        7.69        4.15      1.78 o 
  -7  -9   5        9.95       18.48      7.95 o 
  -8  -9   5        1.82        7.52      4.48 o 
  -6  -4   9       42.26       44.94      2.64 o 
  -5  -4   9        0.09       -0.22      1.22 o 
  -4  -4   9        0.45        3.79      1.05 o 
  -3  -4   9        2.98        3.62      1.21 o 
  -2  -4   9       50.19       52.95      2.76 o 
  -1  -4   9       33.22       27.46      2.13 o 
   0  -4   9      215.81      215.54      6.50 o 
   1  -4   9        0.30        1.25      1.21 o 
   2  -4   9      147.62      143.76      5.21 o 
   3  -4   9       27.78       26.74      2.48 o 
   4  -4   9       19.25       20.04      2.24 o 
   5  -4   9       72.54       63.82      3.80 o 
   6  -4   9        1.63        1.59      1.88 o 
   7  -4   9       39.96       34.13      3.45 o 
   8  -4   9        2.50        2.82      2.47 o 
  -7  -3   9       49.96       32.07      6.30 o 
  -6  -3   9        0.06        2.22      1.01 o 
  -5  -3   9        4.70        7.36      1.38 o 
  -4  -3   9        2.88        4.03      1.19 o 
  -3  -3   9       15.51       13.82      1.75 o 
  -2  -3   9       31.64       30.91      2.12 o 
  -1  -3   9        0.15       -0.15      1.03 o 
   0  -3   9      107.57      109.20      4.26 o 
   1  -3   9      145.27      142.35      5.14 o 
   2  -3   9       37.90       43.54      2.89 o 
   3  -3   9      229.16      201.02      7.96 o 
   4  -3   9        0.16        2.01      1.59 o 
   5  -3   9      179.45      163.93      7.58 o 
   6  -3   9        5.45        9.12      2.23 o 
   7  -3   9       23.57       23.71      3.14 o 
  -8  -2   9        0.16        6.45      5.10 o 
  -7  -2   9      222.06      221.99     13.55 o 
  -6  -2   9       31.57       28.13      6.13 o 
  -5  -2   9      398.38      393.36     11.15 o 
  -4  -2   9        2.57        2.55      1.14 o 
  -3  -2   9      183.19      176.39      5.56 o 
  -2  -2   9       52.14       52.77      2.93 o 
  -1  -2   9        5.72        4.57      1.45 o 
   0  -2   9       28.27       23.92      2.36 o 
   1  -2   9       51.13       49.83      2.88 o 
   2  -2   9       39.66       42.01      3.03 o 
   3  -2   9       50.23       48.69      3.36 o 
   4  -2   9        0.90       -1.40      1.40 o 
   5  -2   9        6.87        8.34      2.25 o 
   6  -2   9       17.08       21.18      2.98 o 
   7  -2   9        1.37        0.38      2.24 o 
  -9  -1   9        3.19        2.74      5.83 o 
  -8  -1   9        3.49        8.28      6.15 o 
  -7  -1   9      143.06      149.10     11.39 o 
  -6  -1   9       16.06       15.24      5.56 o 
  -5  -1   9        1.30        1.17      1.13 o 
  -4  -1   9        4.23        4.98      1.13 o 
  -3  -1   9      126.70      122.40      4.63 o 
  -2  -1   9      257.13      242.16      7.23 o 
  -1  -1   9      137.65      135.79      5.03 o 
   0  -1   9       76.74       77.05      3.89 o 
   1  -1   9       78.17       71.75      3.76 o 
   2  -1   9        3.59        3.14      1.78 o 
   3  -1   9       30.69       30.77      2.88 o 
   4  -1   9       43.83       42.64      3.56 o 
   5  -1   9        0.59        4.96      2.25 o 
   6  -1   9       17.50       22.84      3.52 o 
  -9   0   9       43.31       59.71      9.63 o 
  -8   0   9        2.86        9.79      6.46 o 
  -7   0   9       29.32       34.13      7.68 o 
  -6   0   9        9.60        7.78      5.47 o 
  -5   0   9        6.65        1.29      4.16 o 
  -4   0   9      340.95      318.74      8.79 o 
  -3   0   9        5.84        8.12      1.54 o 
  -2   0   9      125.96      113.42      4.59 o 
  -1   0   9       47.45       44.61      2.99 o 
   0   0   9        0.46       -0.41      1.51 o 
   1   0   9       62.26       60.85      3.55 o 
   2   0   9        6.35       11.05      2.25 o 
   3   0   9        0.01        3.52      1.80 o 
   4   0   9       26.80       20.94      3.26 o 
   5   0   9       15.96       10.01      2.79 o 
   6   0   9        2.56        3.26      2.61 o 
 -10   1   9       20.03       21.15      9.18 o 
  -9   1   9       51.88       39.00      9.11 o 
  -8   1   9        2.15       -5.72      5.72 o 
  -7   1   9        1.58        6.12      5.68 o 
  -6   1   9        2.31        0.42      4.63 o 
  -5   1   9       23.94       28.24      6.99 o 
  -4   1   9       27.71       29.90      2.59 o 
  -3   1   9       46.51       49.01      3.00 o 
  -2   1   9       37.74       39.86      2.99 o 
  -1   1   9       76.80       72.88      4.16 o 
   0   1   9       14.09       17.67      2.59 o 
   1   1   9       14.32        7.25      1.99 o 
   2   1   9       30.30       29.05      3.33 o 
   3   1   9       22.74       21.58      3.40 o 
   4   1   9       17.02       18.42      3.28 o 
   5   1   9       15.05       14.09      3.56 o 
  -9   2   9        8.47        6.19      8.06 o 
  -8   2   9        0.29        1.53      7.24 o 
  -7   2   9       14.52       23.99      8.08 o 
  -6   2   9        2.10       -2.52      5.44 o 
  -5   2   9       15.21       15.10      6.55 o 
  -4   2   9        1.13       10.08      5.31 o 
  -3   2   9       20.97       23.69      2.87 o 
  -2   2   9       64.79       69.27      4.10 o 
  -1   2   9       19.24       19.13      2.87 o 
   0   2   9        9.20       19.43      2.75 o 
   1   2   9        4.28        1.03      2.25 o 
   2   2   9       52.31       48.08      4.35 o 
   3   2   9       18.87       23.63      4.01 o 
   4   2   9        0.02        0.55      2.83 o 
  -9   3   9        1.56       12.76      9.89 o 
  -8   3   9        9.03        9.01      8.01 o 
  -7   3   9       39.23       37.99      9.89 o 
  -6   3   9        0.34        1.92      6.18 o 
  -5   3   9       16.57       18.48      7.07 o 
  -4   3   9       41.16       29.71      8.63 o 
  -3   3   9        0.10        4.87      5.35 o 
  -2   3   9       31.86       26.02      3.55 o 
  -1   3   9       14.15       13.06      2.78 o 
   0   3   9        5.60        1.32      2.51 o 
   1   3   9       72.16       83.69      5.50 o 
   2   3   9        6.05        0.49      2.95 o 
  -7   4   9       28.80       25.28     10.38 o 
  -6   4   9        0.85       -1.30      6.92 o 
  -4   4   9       71.77       61.12     10.83 o 
  -3   4   9       19.24       21.02      8.66 o 
  -2   8   5       12.36       14.64      5.24 o 
  -2   4   9       12.12       14.29      7.93 o 
  -1   8   5       61.56       54.51      6.43 o 
   0   8   5       26.14       17.50      5.85 o 
   1   8   5       69.89       83.98      7.98 o 
  -5   8   6        5.34        0.74      7.24 o 
  -4   8   6       23.68       22.74      7.49 o 
  -3   8   6       22.59       14.09     11.86 o 
  -2   8   6        7.05        3.35      7.34 o 
   3 -10  12       12.20        9.12      4.25 o 
   2 -10  12       12.54        8.61      4.09 o 
   1 -10  12        6.58       12.76      3.89 o 
   0 -10  12        0.16        1.84      3.34 o 
  -1 -10  12       76.38       78.31      6.07 o 
  -2 -10  12       21.94       23.01      4.60 o 
  -3 -10  12       54.83       50.35      5.46 o 
  -4 -10  12       46.69       47.79      5.44 o 
   5 -10  11       63.26       80.63      5.52 o 
   4 -10  11       45.78       38.68      4.46 o 
   3 -10  11        7.97        9.27      3.42 o 
   2 -10  11       15.52       14.96      3.45 o 
   1 -10  11       13.30       19.30      3.38 o 
   0 -10  11       25.28       27.38      3.37 o 
  -1 -10  11       60.07       51.56      4.89 o 
  -2 -10  11        8.91        7.22      3.48 o 
  -3 -10  11       25.09       25.98      4.21 o 
  -4 -10  11       28.39       23.15      4.10 o 
  -5 -10  11       35.43       33.93      4.54 o 
   6 -10  10       10.42       11.64      3.62 o 
   5 -10  10       20.79       19.72      3.75 o 
   4 -10  10        6.69        6.26      2.78 o 
   3 -10  10        2.57        2.62      2.41 o 
   2 -10  10       38.46       45.41      3.63 o 
   1 -10  10       55.45       49.88      3.61 o 
   0 -10  10        1.56        2.12      2.05 o 
  -1 -10  10       46.58       59.03      4.69 o 
  -2 -10  10       22.32       13.52      2.95 o 
  -3 -10  10        2.30       -2.45      2.45 o 
  -4 -10  10        4.58        1.58      3.02 o 
   7 -10   9       32.86       37.01      4.31 o 
   6 -10   9       21.84       25.11      3.71 o 
   5 -10   9       13.38       11.94      3.09 o 
   4 -10   9       15.06       15.52      3.15 o 
   3 -10   9       57.15       61.37      4.08 o 
   2 -10   9        1.27       -2.21      2.21 o 
   1 -10   9      102.52      108.48      5.17 o 
   0 -10   9       13.15       17.25      2.76 o 
  -1 -10   9       35.66       26.90      3.71 o 
  -2 -10   9       61.53       57.76      4.76 o 
   7  -9  10       88.90       80.66      5.79 o 
   8 -10   8       37.09       42.72      3.91 o 
   7 -10   8        4.68        4.79      2.88 o 
   6 -10   8       56.33       54.71      3.81 o 
   5 -10   8       61.95       58.06      3.69 o 
   4 -10   8       19.66       20.55      2.74 o 
   3 -10   8       96.38      111.42      4.36 o 
   2 -10   8        9.75        7.09      2.21 o 
   1 -10   8       40.96       36.25      2.82 o 
   0 -10   8       32.44       38.53      2.84 o 
  -1 -10   8        1.01        4.04      3.34 o 
  -2 -10   8       38.41       39.66      5.66 o 
  -3 -10   8       32.31       30.94      6.00 o 
  -4 -10   8        5.47       10.33      3.18 o 
  -5 -10   8       22.00       23.75      3.57 o 
  -6 -10   8        8.02       14.38      3.62 o 
  -7 -10   8        2.73        3.96      4.49 o 
   8 -10   7       46.20       44.43      3.99 o 
   7 -10   7       15.95       14.76      3.14 o 
   6 -10   7       30.47       38.02      3.32 o 
   5 -10   7       25.92       30.28      3.02 o 
   4 -10   7       19.33       24.20      2.88 o 
   3 -10   7       95.54       97.01      4.18 o 
   2 -10   7       27.28       32.13      2.84 o 
   1 -10   7       65.43       66.64      3.45 o 
   0 -10   7       92.11       94.46      5.45 o 
  -1 -10   7       18.42       14.51      3.83 o 
  -2 -10   7       11.37       10.08      2.83 o 
  -3 -10   7        7.58       10.84      2.95 o 
  -4 -10   7        2.69        0.20      3.09 o 
  -5 -10   7        6.78       11.31      3.52 o 
  -6 -10   7       24.24       19.54      3.99 o 
  -7 -10   7       16.52       18.02      4.41 o 
   9 -10   6        0.06        1.21      3.58 o 
   8 -10   6       88.75       92.46      4.74 o 
   7 -10   6       38.08       43.72      7.84 o 
   6 -10   6       53.51       59.64      7.86 o 
  -6  -6  10        0.04        3.17      1.75 o 
   5 -10   6       11.05        6.42      2.88 o 
  -5  -6  10        2.81        3.11      1.73 o 
   4 -10   6       24.05       25.97      3.36 o 
   3 -10   6      146.24      147.10      5.67 o 
   2 -10   6       42.98       57.45      6.66 o 
   1 -10   6       58.86       55.67      6.74 o 
   0  -6  10        2.21        2.10      1.32 o 
   1  -6  10       24.86       29.37      2.52 o 
  -1 -10   6       52.39       50.91      4.56 o 
   2  -6  10        8.72       10.44      2.02 o 
   3  -6  10        1.85        3.19      1.49 o 
  -4 -10   6        6.14       -0.48      3.58 o 
   4  -6  10        0.25        1.35      1.49 o 
   5  -6  10        0.40        3.97      1.67 o 
  -5 -10   6       18.46       19.45      4.54 o 
  -6 -10   6       22.80       27.61      5.29 o 
  -7 -10   6       25.00       35.06      5.78 o 
  -6  -5  10       10.44       14.37      2.33 o 
  -5  -5  10       23.96       26.04      2.39 o 
  -4  -5  10        3.29        0.84      1.40 o 
  -3  -5  10        4.38        4.20      1.62 o 
  -2  -5  10       18.64       20.37      2.09 o 
  -1  -5  10       75.19       77.00      3.64 o 
   0  -5  10      137.86      140.79      5.18 o 
   1  -5  10        7.33        1.79      1.34 o 
   2  -5  10       13.21       15.71      2.21 o 
   3  -5  10        0.76        1.84      1.45 o 
   4  -5  10       33.30       29.27      2.88 o 
   5  -5  10        9.67        5.25      1.91 o 
   6  -5  10       15.96       11.70      2.51 o 
   7  -5  10       28.27       30.60      3.74 o 
  -6  -4  10        2.55        5.67      1.61 o 
  -5  -4  10        8.47        9.41      1.97 o 
  -4  -4  10        8.52        8.05      1.69 o 
  -3  -4  10        2.78        4.28      1.42 o 
  -2  -4  10       12.12        9.00      1.52 o 
  -1  -4  10        6.65        3.52      1.53 o 
   0  -4  10       25.25       24.23      2.38 o 
   1  -4  10      156.75      135.71      5.28 o 
   2  -4  10        0.17        0.68      1.48 o 
   3  -4  10      188.40      164.07      6.16 o 
   4  -4  10       42.57       50.91      3.50 o 
   5  -4  10      114.04      105.57      6.13 o 
   6  -4  10        0.02       -0.02      1.96 o 
   7  -4  10        8.15        4.84      2.80 o 
  -7  -3  10      156.78      183.30     12.51 o 
  -6  -3  10        0.67        1.71      4.36 o 
  -5  -3  10      118.36      123.06      4.59 o 
  -4  -3  10       37.94       44.28      2.69 o 
  -3  -3  10       35.09       38.35      2.64 o 
  -2  -3  10       17.87       18.29      2.21 o 
  -1  -3  10       14.13       15.43      2.10 o 
   0  -3  10        6.21        6.54      1.58 o 
   1  -3  10      244.89      242.48      7.67 o 
   2  -3  10        7.45        4.55      1.83 o 
   3  -3  10       74.24       77.12      4.32 o 
   4  -3  10        0.02        0.23      1.72 o 
   5  -3  10       45.41       53.16      4.01 o 
   6  -3  10       38.54       40.77      3.96 o 
  -8  -2  10       30.20       36.84      8.17 o 
  -7  -2  10      165.87      153.81     11.88 o 
  -6  -2  10       58.90       47.89      7.63 o 
  -5  -2  10        0.61        5.63      1.29 o 
  -4  -2  10        0.30        2.39      1.20 o 
  -3  -2  10        9.32       11.75      1.92 o 
  -2  -2  10       18.97       27.26      2.49 o 
  -1  -2  10        6.99        4.47      1.67 o 
   0  -2  10       31.26       33.89      2.91 o 
   1  -2  10       35.31       33.18      3.18 o 
   2  -2  10        0.25        3.48      1.82 o 
   3  -2  10        7.10        7.99      2.17 o 
   4  -2  10       26.99       24.08      3.13 o 
   5  -2  10        2.18        5.59      2.40 o 
   6  -2  10       31.19       29.19      3.91 o 
  -8  -1  10        2.57        3.61      6.20 o 
  -7  -1  10        7.03        1.95      5.29 o 
  -6  -1  10       12.00        1.17      5.34 o 
  -4  -1  10       66.07       51.22      3.17 o 
  -3  -1  10        2.20        4.59      1.72 o 
  -2  -1  10        0.78        2.37      1.37 o 
  -1  -1  10       63.96       62.96      3.75 o 
   0  -1  10        6.89        6.98      1.98 o 
   1  -1  10        7.60       10.01      2.25 o 
   2  -1  10        0.01        0.48      1.70 o 
   3  -1  10        1.24        2.37      1.96 o 
   4  -1  10       41.01       37.39      3.94 o 
   5  -1  10        9.12        6.70      2.99 o 
  -9   0  10       67.26       68.40     11.17 o 
  -8   0  10        0.29        2.88      6.27 o 
  -7   0  10        2.00       -2.16      5.73 o 
  -6   0  10        1.06        1.81      5.35 o 
  -5   0  10        0.01        1.37      4.74 o 
  -4   0  10       10.18       13.35      8.84 o 
  -3   0  10       27.70       32.44      2.75 o 
  -2   0  10       41.09       40.96      3.20 o 
  -1   0  10       62.00       67.38      3.90 o 
   0   0  10        8.44        7.94      2.36 o 
   1   0  10       17.90       25.11      3.20 o 
   2   0  10       26.13       30.68      3.64 o 
   3   0  10       29.37       27.64      3.23 o 
   4   0  10       30.27       26.18      3.91 o 
  -9   1  10       51.39       41.66     10.68 o 
  -8   1  10        4.11       11.31      7.87 o 
  -7   1  10        0.17        1.82      7.01 o 
  -6   1  10        1.98        1.25      5.58 o 
  -5   1  10        3.11        1.26      5.54 o 
  -4   1  10        5.11       -3.07      4.29 o 
  -3   1  10       42.41       48.56      3.39 o 
  -2   1  10      100.85       89.39      4.75 o 
  -1   1  10        0.36        3.02      1.81 o 
   0   1  10       50.14       57.24      4.01 o 
   1   1  10       21.65       19.17      3.42 o 
   2   1  10       68.45       68.42      4.88 o 
   3   1  10        8.80       15.12      3.17 o 
  -8   2  10        5.16       11.83      9.09 o 
  -7   2  10       23.01       25.11      9.03 o 
  -6   2  10        6.13        4.20      6.42 o 
  -5   2  10       21.11       28.06      8.70 o 
  -4   2  10       14.52       11.96      6.71 o 
  -2   2  10       20.92       23.77      3.25 o 
  -1   2  10       11.15       14.30      2.94 o 
   0   2  10       12.28       13.31      3.44 o 
   1   2  10       44.73       51.86      4.63 o 
   2   2  10       13.64       16.05      3.40 o 
  -7   3  10       25.41       11.42      8.83 o 
  -6   3  10        0.03        1.15      7.57 o 
  -4   3  10       57.34       72.95     11.91 o 
  -3   3  10       30.68       40.08      9.68 o 
  -2   3  10       52.33       47.84     10.02 o 
  -2   9   4       30.09       21.99      5.58 o 
  -1   9   4       86.96       88.83      7.24 o 
   0   9   4       36.01       40.49      6.43 o 
   1 -11  12       16.20       17.28      3.72 o 
   0 -11  12        9.35       10.65      4.27 o 
  -1 -11  12       36.61       52.08      5.45 o 
  -2 -11  12       23.44       20.07      4.51 o 
   4 -11  11       26.39       30.75      4.20 o 
   3 -11  11        6.80       15.48      3.13 o 
   2 -11  11        8.65       13.71      3.22 o 
   1 -11  11       16.59       10.64      3.21 o 
   0 -11  11        1.33       -0.39      2.81 o 
  -1 -11  11       18.64       24.43      3.94 o 
  -2 -11  11        9.05        5.69      3.26 o 
  -3 -11  11        6.74        7.80      3.35 o 
  -4 -11  11       39.12       53.99      5.36 o 
   5 -11  10       20.37       30.50      4.22 o 
   4 -11  10       42.16       46.82      4.71 o 
   3 -11  10       14.79       15.33      3.31 o 
   2 -11  10       15.35       16.75      3.18 o 
   1 -11  10       75.99       79.50      4.82 o 
   0 -11  10       14.64       15.12      3.59 o 
  -1 -11  10       11.41       12.22      3.45 o 
  -2 -11  10       12.45        8.30      3.46 o 
  -3 -11  10        4.78        8.96      3.76 o 
   6 -11   9       81.59      116.76      6.29 o 
   5 -11   9       18.36       19.74      3.98 o 
   4 -11   9       50.82       54.24      4.42 o 
   3 -11   9       26.24       27.54      3.47 o 
   2 -11   9        9.56        7.18      2.98 o 
   1 -11   9       16.98       20.58      3.39 o 
   0 -11   9        8.37        8.10      3.36 o 
  -1 -11   9       12.28        4.96      3.60 o 
   7 -11   8       40.54       45.06      4.28 o 
   6 -11   8       19.39       15.74      3.45 o 
   5 -11   8       15.88       20.76      3.41 o 
   4 -11   8        0.43        4.55      2.75 o 
   3 -11   8        1.31        3.77      2.68 o 
   2 -11   8       22.22       19.35      3.01 o 
   1 -11   8        9.35        9.90      2.85 o 
   0 -11   8        0.65        2.99      2.48 o 
  -1 -11   8       27.69       35.82      6.48 o 
  -2 -11   8        4.35       10.45      5.84 o 
  -3 -11   8       28.79       26.32      3.81 o 
  -4 -11   8        5.74        6.92      3.62 o 
  -5 -11   8       25.73       36.58      5.47 o 
   6  -8  11       33.69       33.48      3.59 o 
   8 -11   7        3.43        7.21      4.92 o 
   7 -11   7       75.59       79.53      4.96 o 
   6 -11   7        5.35        5.35      3.71 o 
  -5  -7  11       20.14       19.29      2.97 o 
   5 -11   7       12.44       12.52      3.46 o 
  -4  -7  11       19.52       21.48      3.01 o 
   4 -11   7       29.44       26.98      3.67 o 
   3 -11   7       22.68       23.36      3.56 o 
   2 -11   7       52.99       53.09      7.04 o 
   1 -11   7       13.38       25.37      6.23 o 
   0  -7  11        0.01       -1.38      1.42 o 
  -1 -11   7       39.13       47.03      7.55 o 
   1  -7  11       51.86       53.46      3.41 o 
   2  -7  11        4.90        3.51      1.70 o 
  -2 -11   7       13.82       11.82      3.47 o 
   3  -7  11        0.91        3.72      1.73 o 
  -3 -11   7       29.18       27.56      4.74 o 
   4  -7  11       19.86       25.27      2.92 o 
  -4 -11   7       11.39       23.25      4.04 o 
  -5 -11   7       19.37       23.73      5.33 o 
   6  -7  11       16.39       14.21      2.89 o 
  -6  -6  11        0.97        0.94      1.82 o 
  -5  -6  11        2.21        1.92      1.78 o 
  -4  -6  11       11.70       16.30      2.36 o 
  -3  -6  11        0.00        2.33      1.49 o 
  -2  -6  11        0.21       -1.39      1.39 o 
  -1  -6  11      151.30      150.40      5.57 o 
   0  -6  11       11.15       11.79      2.03 o 
   1  -6  11       39.71       31.29      2.80 o 
   2  -6  11        0.33        3.43      1.60 o 
   3  -6  11        0.73        1.62      1.43 o 
   4  -6  11       26.72       30.46      3.18 o 
   5  -6  11       37.05       37.48      3.51 o 
   6  -6  11        1.71        3.09      2.29 o 
  -5  -5  11       18.49       21.28      2.61 o 
  -4  -5  11        4.98        6.20      1.68 o 
  -3  -5  11       80.67       81.33      4.12 o 
  -2  -5  11        1.43        0.25      1.58 o 
  -1  -5  11      111.89      122.45      5.01 o 
   0  -5  11        0.62        0.53      1.52 o 
   1  -5  11        7.54        3.65      1.72 o 
   2  -5  11       22.07       23.91      2.76 o 
   3  -5  11        0.91        0.36      1.61 o 
   4  -5  11       62.01       53.53      4.55 o 
   5  -5  11       18.64       17.60      3.06 o 
   6  -5  11        8.99       11.08      2.91 o 
  -6  -4  11       17.43       21.79      6.65 o 
  -5  -4  11       22.52       23.72      2.51 o 
  -4  -4  11        4.80        3.59      1.52 o 
  -3  -4  11       36.37       39.45      3.02 o 
  -2  -4  11       33.17       21.84      2.59 o 
  -1  -4  11        0.05        3.06      1.34 o 
   0  -4  11       10.75        9.70      2.07 o 
   1  -4  11       48.10       48.11      3.20 o 
   2  -4  11       45.41       37.58      3.23 o 
   3  -4  11       23.37       16.74      2.68 o 
   4  -4  11        0.41        0.88      1.88 o 
   5  -4  11       45.76       36.63      3.87 o 
  -7  -3  11       84.15       80.84      9.89 o 
  -6  -3  11       20.07       15.78      6.16 o 
  -5  -3  11       47.25       48.96      9.44 o 
  -4  -3  11        3.46        5.55      1.77 o 
  -3  -3  11      105.18      113.02      4.75 o 
  -2  -3  11       17.58       18.43      2.31 o 
  -1  -3  11       13.70       12.40      2.23 o 
   0  -3  11        0.28       -1.46      1.46 o 
   1  -3  11       16.03       21.91      2.75 o 
   2  -3  11        6.22        5.19      2.18 o 
   3  -3  11       11.33       10.51      2.65 o 
   4  -3  11       42.39       48.53      4.21 o 
   5  -3  11        5.19        2.85      2.65 o 
  -7  -2  11       19.41       27.87      8.00 o 
  -6  -2  11        6.09       20.18      6.93 o 
  -4  -2  11       28.65       31.67      2.90 o 
  -3  -2  11       15.86       15.69      2.50 o 
  -2  -2  11        2.59        1.60      1.58 o 
  -1  -2  11       14.01       14.38      2.50 o 
   0  -2  11        2.11        4.22      1.75 o 
   1  -2  11        7.22        8.77      2.39 o 
   2  -2  11        0.00        1.18      1.96 o 
   3  -2  11        2.12        0.28      2.27 o 
   4  -2  11       60.83       58.31      4.67 o 
  -8  -1  11       11.49       13.77      7.78 o 
  -7  -1  11        0.91        1.73      5.46 o 
  -6  -1  11        3.43        7.72      6.17 o 
  -4  -1  11       23.82       20.04      9.69 o 
  -3  -1  11       15.39       16.40      2.76 o 
  -2  -1  11        7.04       13.56      2.41 o 
  -1  -1  11        1.19        5.27      1.80 o 
   0  -1  11        7.02       11.74      2.66 o 
   1  -1  11       45.72       40.57      3.66 o 
   2  -1  11       27.82       35.42      3.84 o 
   3  -1  11        5.46        3.07      2.80 o 
   4  -1  11       22.89       26.20      4.35 o 
  -8   0  11        0.01       11.55      8.16 o 
  -7   0  11        4.96        5.13      7.19 o 
  -6   0  11        0.06        0.64      5.87 o 
  -5   0  11        2.60        3.78      5.77 o 
  -3   0  11       10.48       22.92      9.46 o 
  -2   0  11       44.52       41.60      3.55 o 
  -1   0  11       14.12       23.76      3.32 o 
   0   0  11       11.56       16.38      3.31 o 
   1   0  11       11.68       18.63      3.33 o 
   2   0  11       13.45       11.45      2.88 o 
  -7   1  11       23.88       32.50     10.73 o 
  -6   1  11        2.32       -6.38      6.38 o 
  -5   1  11       36.81       58.09     10.87 o 
  -4   1  11        2.28        5.24      6.35 o 
  -3   1  11        4.27       22.43     11.18 o 
  -2   1  11       13.31        5.42      2.92 o 
  -1   1  11       40.40       41.59      4.28 o 
   0   1  11        3.85        8.26      3.06 o 
   1   1  11       31.19       42.37      4.38 o 
  -6   2  11       22.30       34.58     10.53 o 
  -4   2  11       15.58        9.86      7.93 o 
  -3   2  11       25.78       20.49      8.30 o 
  -2   2  11       24.39       34.42     12.32 o 
  -2  10   3       14.43       13.97      5.57 o 
  -1  10   3       98.54      105.74      7.92 o 
   2 -12  11       40.64       43.46      4.48 o 
   1 -12  11       21.88       22.45      4.45 o 
   0 -12  11        8.09        7.80      3.88 o 
  -1 -12  11        9.30        9.25      4.31 o 
   2 -11  12        3.82        4.92      2.33 o 
   4 -12  10       81.37       98.71      6.23 o 
   3 -12  10       35.03       33.25      4.55 o 
   2 -12  10       37.13       34.54      4.56 o 
   1 -12  10       49.47       45.63      5.35 o 
   0 -12  10        0.10        0.83      3.60 o 
  -1 -12  10        6.27        2.67      3.81 o 
  -2 -12  10       11.58       18.88      4.80 o 
  -3 -12  10       10.79        5.16      4.23 o 
   5 -12   9        9.55       17.14      4.43 o 
   4 -12   9       31.93       32.63      4.55 o 
   3 -12   9       41.16       40.71      4.70 o 
   2 -12   9        6.47       11.94      3.91 o 
   1 -12   9       13.56       10.66      4.09 o 
   0 -12   9       15.90       16.69      4.63 o 
  -1 -12   9       26.80       22.56      4.65 o 
   4  -9  12        0.93        5.40      2.08 o 
   6 -12   8       11.30       16.75      4.70 o 
   5 -12   8       45.93       62.15      5.18 o 
  -4  -8  12       28.41       28.60      3.50 o 
   4 -12   8       24.79       38.46      4.42 o 
  -3  -8  12        1.30        2.24      2.09 o 
   3 -12   8        7.16       16.74      3.78 o 
   2 -12   8       22.28       28.74      4.14 o 
   1 -12   8       39.17       33.48      4.27 o 
   0  -8  12        0.49        0.02      1.85 o 
   0 -12   8       13.33       -4.47      6.86 o 
   1  -8  12        9.09        5.76      2.04 o 
  -1 -12   8       36.47       37.38      8.10 o 
  -2 -12   8        5.45        7.54      7.53 o 
   2  -8  12        6.66        5.66      2.15 o 
  -3 -12   8       38.49       34.62      4.73 o 
   3  -8  12        2.53        5.26      2.09 o 
  -4 -12   8       49.09       48.39      6.27 o 
   4  -8  12       24.95       27.90      3.52 o 
  -5  -7  12        1.96        5.67      2.33 o 
  -4  -7  12        0.26        2.95      2.07 o 
  -3  -7  12        4.85        5.64      2.02 o 
  -2  -7  12        6.48        9.41      2.14 o 
  -1  -7  12       54.56       54.17      3.79 o 
   0  -7  12        0.31        2.49      1.96 o 
   1  -7  12        0.05        1.22      1.71 o 
   2  -7  12       21.20       16.42      2.67 o 
   3  -7  12       26.65       28.20      3.23 o 
   4  -7  12       15.35       17.42      3.04 o 
  -5  -6  12       26.08       27.15      3.32 o 
  -4  -6  12       12.06       12.86      2.44 o 
  -3  -6  12       49.63       45.57      3.49 o 
  -2  -6  12        0.11       15.92      5.89 o 
  -1  -6  12       25.02       22.91      2.89 o 
   0  -6  12       24.76       28.65      3.00 o 
   1  -6  12        5.79        6.74      2.15 o 
   2  -6  12       64.26       67.56      4.34 o 
   3  -6  12       11.60        8.76      2.40 o 
   4  -6  12        0.65        4.44      2.36 o 
  -5  -5  12       25.47       30.13      9.45 o 
  -4  -5  12        1.69        1.59      1.96 o 
  -3  -5  12       28.32       29.90      2.87 o 
  -2  -5  12        3.66        0.11      1.72 o 
  -1  -5  12        0.36        3.11      1.79 o 
   0  -5  12       30.39       31.78      3.22 o 
   1  -5  12        8.95       12.46      2.53 o 
   2  -5  12       47.30       38.96      3.75 o 
   3  -5  12        9.57        7.84      2.57 o 
   4  -5  12        0.20        1.17      2.25 o 
  -6  -4  12       13.81        7.84      5.90 o 
  -5  -4  12       35.65       46.05     10.49 o 
  -4  -4  12        0.02       -1.25      1.50 o 
  -3  -4  12       11.71       12.97      2.22 o 
  -2  -4  12       15.10       15.08      2.25 o 
  -1  -4  12       12.52       12.78      2.52 o 
   0  -4  12       28.81       26.89      3.12 o 
   1  -4  12       26.07       24.10      2.98 o 
   2  -4  12       14.05       12.13      2.72 o 
   3  -4  12       31.72       34.58      3.62 o 
   4  -4  12        1.38        1.16      2.65 o 
  -6  -3  12        2.93        8.79      6.37 o 
  -5  -3  12       48.13       51.70     11.29 o 
  -4  -3  12        5.41        0.27      7.75 o 
  -3  -3  12        0.18       -1.84      1.84 o 
  -2  -3  12       27.18       24.41      2.95 o 
  -1  -3  12       23.14       23.56      3.11 o 
   0  -3  12       18.77       23.45      3.25 o 
   1  -3  12        1.30        3.90      2.35 o 
   2  -3  12        1.15        2.02      2.47 o 
   3  -3  12        0.01        3.59      2.46 o 
  -7  -2  12       14.67       16.30      8.24 o 
  -6  -2  12       11.90       17.00      7.53 o 
  -4  -2  12       91.54      117.02     15.93 o 
  -3  -2  12        0.94        1.33      2.24 o 
  -2  -2  12       29.68       30.51      3.63 o 
  -1  -2  12        0.53        5.72      1.89 o 
   0  -2  12        0.13        0.17      1.95 o 
   1  -2  12        0.57        3.12      2.30 o 
   2  -2  12       28.73       32.37      4.16 o 
  -7  -1  12        4.07        2.20      7.01 o 
  -6  -1  12        7.74        3.51      6.89 o 
  -5  -1  12        6.77       20.89      7.86 o 
  -4  -1  12       15.53       22.78     10.08 o 
  -3  -1  12       14.26       17.68      9.83 o 
  -2  -1  12        0.48       -1.43      2.14 o 
  -1  -1  12        7.17       13.47      2.89 o 
   0  -1  12        0.02        3.97      2.40 o 
   1  -1  12        2.89       -2.61      2.61 o 
  -6   0  12        0.67        4.68      8.20 o 
  -5   0  12       36.42       34.17      9.70 o 
  -3   0  12       11.85       12.12     10.55 o 
  -2   0  12       12.36       31.07     11.72 o 
  -1   0  12        0.01        3.42      2.46 o 
   0   0  12        0.67       -2.64      2.64 o 
  -1 -10  13       18.36       19.68      3.72 o 
   0 -10  13       46.90       51.57      5.04 o 
  -4  -9  13       13.68       19.91      3.62 o 
  -3  -9  13        1.59       -2.23      2.23 o 
  -2  -9  13       17.64       16.06      3.35 o 
   2 -13   9       24.95       32.88      5.79 o 
  -1  -9  13        0.45       -0.61      2.22 o 
   1 -13   9        0.30       -1.88      4.60 o 
   0 -13   9       23.71       20.81      5.45 o 
   1  -9  13        4.96        6.46      2.40 o 
   2  -9  13        1.45        1.03      2.48 o 
  -5  -8  13       16.76       20.51      3.83 o 
  -4  -8  13        0.72        4.73      2.46 o 
  -3  -8  13       31.11       30.55      3.95 o 
  -2  -8  13       13.67       10.85      2.82 o 
  -1  -8  13       26.04       24.52      3.22 o 
   0  -8  13        4.29        5.93      2.23 o 
   1  -8  13        3.79        6.03      2.36 o 
   2  -8  13        0.93        1.50      2.12 o 
  -4  -7  13        0.01       -0.17      2.12 o 
  -3  -7  13       25.26       33.32      3.46 o 
  -2  -7  13        0.04        4.53      2.12 o 
  -1  -7  13       29.77       27.25      3.24 o 
   0  -7  13       13.10       11.17      2.56 o 
   1  -7  13        0.49        1.74      1.97 o 
   2  -7  13        1.00        1.76      2.32 o 
  -4  -6  13        0.17       -1.80      2.01 o 
  -3  -6  13       33.40       33.34      3.54 o 
  -2  -6  13       13.10        6.20      2.41 o 
  -1  -6  13       15.14       21.88      2.77 o 
   0  -6  13       33.44       43.18      3.78 o 
   1  -6  13        8.90       14.87      2.73 o 
   2  -6  13        0.65        6.72      2.30 o 
  -4  -5  13        1.42        7.16      8.30 o 
  -3  -5  13       12.88       11.62      2.54 o 
  -2  -5  13       12.77       15.98      3.03 o 
  -1  -5  13        2.87        1.64      2.20 o 
   0  -5  13        9.83       15.92      2.98 o 
   1  -5  13       27.33       35.07      3.71 o 
   2  -5  13        5.84        8.31      2.78 o 
  -5  -4  13        0.00       -1.17      9.17 o 
  -4  -4  13        6.70        5.26      8.99 o 
  -3  -4  13        0.21        5.71      2.22 o 
  -2  -4  13       29.13       29.31      3.62 o 
  -1  -4  13       11.89       16.21      3.10 o 
   0  -4  13        3.09        3.46      2.39 o 
   1  -4  13        3.86       14.12      3.03 o 
  -6  -3  13       14.79       19.95      8.57 o 
  -5  -3  13        1.42       -4.16      9.22 o 
  -4  -3  13       39.57       60.63     13.55 o 
  -3  -3  13        3.59        5.84      9.72 o 
  -2  -3  13        0.05        3.09      2.30 o 
  -1  -3  13        2.45        3.14      2.49 o 
   0  -3  13       18.07       22.32      3.78 o 
   1  -3  13        1.76        5.43      3.03 o 
  -4  -2  13       20.49       16.74     12.11 o 
  -3  -2  13        7.00       11.77     10.37 o 
  -2  -2  13        5.81       15.33     10.56 o 
  -1  -2  13       11.05        5.19      2.73 o 
                                                 
